# Supplementary material for: Spike patterning in oxytocin neurons: Capturing physiological behaviour with Hodgkin-Huxley and integrate-and-fire models
Source: PLoS One. 2017 Jul 6;12(7):e0180368. doi: 10.1371/journal.pone.0180368 (PMC5500322; doi:10.1371/journal.pone.0180368)
Supplement: S1 Code — HH model, IF model, and genetic algorithm fitting C++, IF model CUDA source code. Files: oxymodbasic.h, oxymodbasic.cpp, oxygenbasic.cpp, evofitbasic.h, evofitbasic.cpp, evofitscore.cpp, evodat.h, evodat.cpp, evospikegen.cu. (ZIP) [file pone.0180368.s001.zip]

Archive with 10 entries (10 files):
- evofitbasic.h
- evospikegen.cu
- LICENSE.txt
- oxygenbasic.cpp
- oxymodbasic.cpp
- oxymodbasic.h
- evodat.cpp
- evodat.h
- evofitbasic.cpp
- evofitscore.cpp
