# Supplementary material for: Spike patterning in oxytocin neurons: Capturing physiological behaviour with Hodgkin-Huxley and integrate-and-fire models
Source: PLoS One. 2017 Jul 6;12(7):e0180368. doi: 10.1371/journal.pone.0180368 (PMC5500322; doi:10.1371/journal.pone.0180368)
Supplement: S1 Code — HH model, IF model, and genetic algorithm fitting C++, IF model CUDA source code. Files: oxymodbasic.h, oxymodbasic.cpp, oxygenbasic.cpp, evofitbasic.h, evofitbasic.cpp, evofitscore.cpp, evodat.h, evodat.cpp, evospikegen.cu. (ZIP) [file pone.0180368.s001.zip › evofitbasic.h]

/*
*  evofitbasic.h
*  
*  Created by Duncan MacGregor 
*  University of Edinburgh 2016
*  Released under MIT license, see https://opensource.org/licenses/MIT
*
*/


#ifndef EVOFITBASIC_H
#define EVOFITBASIC_H


#include "wx/wx.h"
#include <hypomodel.h>
#include "vasodat.h"
#include "evodat.h"


class EvoFit : public wxThread
{
public:
	VasoModel *mod;
	VasoFitBox *fitbox;
	DiagBox *diagbox;

	vector<EvoChrome> *chromepop;
	vector<EvoChrome> *chromeresult;
	EvoChrome *nextgen;
	float *chromearray;
	EvoChrome *chrome;

	EvoChrome *fitchrome;
	int chromeparams;

	int popsize;
	int parentrange;
	int generations;
	//int numparams;
	int numruns;
	double mutateprob;
	double dualfit;
	bool burstmode;
	TextFile ofp;
	bool genmon;
	bool genlysis;
	bool seedgen;
	long evoseed;

	int blocksize;
	int gpuparams;
	float runtime;
	int *threaddata;
	bool multirun;

	EvoFit(VasoModel *, VasoFitBox *);
	void InitPop();
	void quicksort(vector<EvoChrome> *a, int low, int high);
	int partition(vector<EvoChrome> *a, int low, int high, int pivotindex);
	void Evaluate(int start, int pop, double dual=0);
	void Evolve();
	void ResultChromeOutput();

	virtual void *Entry();
};


#endif
