# Supplementary material for: Spike patterning in oxytocin neurons: Capturing physiological behaviour with Hodgkin-Huxley and integrate-and-fire models
Source: PLoS One. 2017 Jul 6;12(7):e0180368. doi: 10.1371/journal.pone.0180368 (PMC5500322; doi:10.1371/journal.pone.0180368)
Supplement: S1 Code — HH model, IF model, and genetic algorithm fitting C++, IF model CUDA source code. Files: oxymodbasic.h, oxymodbasic.cpp, oxygenbasic.cpp, evofitbasic.h, evofitbasic.cpp, evofitscore.cpp, evodat.h, evodat.cpp, evospikegen.cu. (ZIP) [file pone.0180368.s001.zip › evospikegen.cu]

/*
*  evospikegen.cu
*  
*  Created by Tom Clayton and Duncan MacGregor.
*  University of Edinburgh 2016
*  Released under MIT license, see https://opensource.org/licenses/MIT
*
*/

#include <cuda_runtime.h>
#include <cuda.h>
#include <math.h>
#include <stdio.h>
#include <stdlib.h>


#define BLOCK_DIM 16


__global__ void spikegenGPU(
	float *d_fChrome,
	int	d_iChromeCount,
	float d_fRunTime, 
	float d_fCutOffTop,
	float d_fInitBinWidth,
	float d_fBinIncAmount,
	float *d_oInts,
	float *d_oISI,
	float *d_oTemp,
	float *d_oInputVars,
	float *d_oMeanIntraBurstNoise,
	float *d_oMeanExtraBurstNoise,
	int *d_iThreadData) 
{
	/////////////////////////////////////////////////////////////////////////////////////////////////////
	// access thread id + No thread stuff.  This is used for addressing
	const unsigned int tid = threadIdx.x;
	const unsigned int num_threads = blockDim.x;
	const unsigned int bid = blockIdx.x;


	/////////////////////////////////////////////////////////////////////////////////////////////////////
	//Copy Control Parameters (CP) that are in perpetual use to local memory

	// Synaptic Input (IPSPs and EPSPs)
	
	float P_ESynRate				=	d_fChrome[0*d_iChromeCount + (tid + bid*num_threads)];
	float P_ISynRate				=	d_fChrome[1*d_iChromeCount + (tid + bid*num_threads)];
	float P_PSPMag					=	d_fChrome[2*d_iChromeCount + (tid + bid*num_threads)];
	float P_PSPDecay				=	d_fChrome[3*d_iChromeCount + (tid + bid*num_threads)];
	float P_RestToThreshold			=	d_fChrome[4*d_iChromeCount + (tid + bid*num_threads)];

	// Post Spike Potentials
	float P_kHAP					=	d_fChrome[5*d_iChromeCount + (tid + bid*num_threads)];
	float P_tauHAP					=	d_fChrome[6*d_iChromeCount + (tid + bid*num_threads)];
	float P_kDAP					=	d_fChrome[7*d_iChromeCount + (tid + bid*num_threads)];
	float P_tauDAP					=	d_fChrome[8*d_iChromeCount + (tid + bid*num_threads)];
	float P_kAHP					=	d_fChrome[9*d_iChromeCount + (tid + bid*num_threads)];
	float P_tauAHP					=	d_fChrome[10*d_iChromeCount + (tid + bid*num_threads)];


	d_iThreadData[0 + 4*tid + bid*num_threads*4] = (int)P_ESynRate;
	d_iThreadData[1 + 4*tid + bid*num_threads*4] = tid;
	d_iThreadData[2 + 4*tid + bid*num_threads*4] = num_threads;
	d_iThreadData[3 + 4*tid + bid*num_threads*4] = bid;

	
	/////////////////////////////////////////////////////////////////////////////////////////////////////
	//Pre Calculate the stuff that is used to find the correct bin.  Most of this is just the parts of
	//the quadratic solver equation (-b + sqrt(b*b -4ac))/2a.
	float b = d_fInitBinWidth - d_fBinIncAmount/2;
	float BSquared = b*b;
	float FourA = 2*d_fBinIncAmount;
	float TwoA = d_fBinIncAmount;

	//Create look-up table for poisson Distribution
	float InputE[8], InputI[8];
	float ExpectedNoE = P_ESynRate / 1000.0f;
	float ExpectedNoI = P_ISynRate / 1000.0f;
	float Factorial = 1;
	float CumulativeE = 0;
	float CumulativeI = 0;
	for(float i=0; i<8; i++)
	{
		Factorial = 1;
		for(int j=1; j<i+1; j++)
		{
			Factorial *= j;
		}

		CumulativeE += (pow(ExpectedNoE, i) * pow(2.718281828f, -ExpectedNoE)) / Factorial;
		InputE[(int)i] = CumulativeE;

		CumulativeI += (pow(ExpectedNoI, i) * pow(2.718281828f, -ExpectedNoI)) / Factorial;
		InputI[(int)i] = CumulativeI;
	}

	unsigned int RandExcit = 234248430 - tid + bid*num_threads;
	unsigned int RandInhib = 936753243 - tid + bid*num_threads;


	/////////////////////////////////////////////////////////////////////////////////////////////////////
	//Create the Variables (HAP, DAP, AHP, LastDAP, Drift, Membrane Potential, Inhibition, Balance Point)

	//Input
	float V_Input = 0;

	//Post Spike Potentials
	float V_HAP	= 0;
	float V_DAP = 0;
	float V_AHP = 0;

	//Spikes
	float Spike	= 0;
	float LastSpike	= 0;

	//Max average of 500 spikes per second
	int MaxSpikes = ((int)(d_fRunTime/1000)) * 500;

	__syncthreads();

	int Spikes = 0;

	//clear ISI memory locations
	for(int i = 0; i < 512; i++)
		d_oISI[i + tid*512 + bid*num_threads*512] = 0.0f;

	//Input
	d_oInputVars[0 + tid*4 + bid*num_threads*4] = 0.0f; 
	d_oInputVars[1 + tid*4 + bid*num_threads*4] = 0.0f; 
	d_oInputVars[2 + tid*4 + bid*num_threads*4] = 0.0f; 
	d_oInputVars[3 + tid*4 + bid*num_threads*4] = 0.0f; 

	__syncthreads();

	////////////////////////////////////////////////////////////
	//Model Starts Here
	for(float step=0; step < d_fRunTime; step++)
	{	
		RandExcit = (22695477 * RandExcit + 1) & 0xFFFFFFFF;
		RandInhib = (22695477 * RandInhib + 1) & 0xFFFFFFFF;

		float fRandExcit = RandExcit / 4294967295.0f;
		float fRandInhib = RandInhib / 4294967295.0f;

		float Total = 0;
		for(int i=0; i<8; i++)
		{
			if (fRandExcit > InputE[i]) Total += P_PSPMag;
			if (fRandInhib > InputI[i]) Total -= P_PSPMag;
		}

		V_Input = V_Input - V_Input * P_PSPDecay + Total;


		//Calculate the Exponential Decays; Decay to the membrane rest

		V_HAP = V_HAP - V_HAP * P_tauHAP + P_kHAP * Spike;
		V_DAP = V_DAP - V_DAP * P_tauDAP + P_kDAP * Spike;
		V_AHP = V_AHP - V_AHP * P_tauAHP + P_kAHP * Spike;


		//Check to see if it has fired
		if((V_Input - V_HAP + V_DAP - V_AHP) > P_RestToThreshold) {
			Spike = 1;

			//If the model fires record and timestamp the event
			//float Diff = (step - LastSpike) * 0.001f;
			float Diff = step - LastSpike;

			if(Spikes < 16384) d_oInts[Spikes + tid*16384 + bid*num_threads*16384] = step;           
			
			if((Diff > 2) && (Diff < d_fCutOffTop)) {
				//This equation defines an ever increasing bin width
				//Even though it is quantised, it will increase by BinSpacing
				//every bin.
				float fBinNo = (-b + sqrt(BSquared + FourA * Diff)) / TwoA;
				int iBinNo = fBinNo;
				//Increment the relevent bin within Memory
				if((iBinNo < 512) & (iBinNo > 2)) d_oISI[iBinNo + tid*512 + bid*num_threads*512]++;
			}
			LastSpike = step;
			Spikes++;
		}
		else Spike = 0;

		if(Spikes > MaxSpikes) break;
	}

	////////////////////   End of model loop

	__syncthreads();


	// Spike time analysis - generate quad binned ISI histogram

	//reset the temp
	for(int i=0; i<512; i++) {
		d_oTemp[i + tid*512 + bid*num_threads*512] = 0.0f;
	} 

	//Smooth and Scale ISI Histogram
	float NumBinnedEvents = 0;
	for(int i=0; i<512; i++) {
		float Div = 0.0f;

		for (int j = (i-2); j < (i+3); j++) {	
			if((j > -1)&(j < 512)) {
				d_oTemp[i + tid*512 + bid*num_threads*512] += d_oISI[j + tid*512 + bid*num_threads*512];
				Div++;
			}
		}
		Div = d_oTemp[i + tid*512 + bid*num_threads*512] / Div;
		NumBinnedEvents += Div;
		d_oTemp[i + tid*512 + bid*num_threads*512] = Div;
	}

	__syncthreads();

	if(NumBinnedEvents > 0.0f) {
		for(int i = 0; i < 512; i++)
			d_oISI[i + tid*512 + bid*num_threads*512] = d_oTemp[i + tid*512 + bid*num_threads*512]/NumBinnedEvents;
	}
	else {
		for(int i = 0; i < 512; i++) d_oISI[i + tid*512 + bid*num_threads*512] = 0.0f;
	}

	//Save the Noise Value;
	d_oMeanIntraBurstNoise[tid + bid*num_threads] = d_oInputVars[0 + tid*4 + bid*num_threads*4]/d_oInputVars[1 + tid*4 + bid*num_threads*4];
	d_oMeanExtraBurstNoise[tid + bid*num_threads] = d_oInputVars[2 + tid*4 + bid*num_threads*4]/d_oInputVars[3 + tid*4 + bid*num_threads*4];

	__syncthreads();

	//If there are too many events... clean the Exp
	if(Spikes > MaxSpikes) {
		for(int i=0; i<512; i++)
			d_oISI[i + tid*512 + bid*num_threads*512] = 0.0f;
	}


	d_oMeanExtraBurstNoise[tid + bid*num_threads] = Spikes;
	//d_oMeanExtraBurstNoise[tid + bid*num_threads] = P_SynRate;
	__syncthreads();	
}


void EvoFitGPU(float *chromepop, int paramcount, int threadcount, int blocksize, float runtime, float *Ints, float *ISIs, 
	float *IntraFreq, float *ExtraFreq, int *ThreadData)
{
	float *d_chromepop;
	float *d_Ints, *d_ISIs;
	float *d_Temp, *d_InputVars;
	float *d_IntraFreq, *d_ExtraFreq;
	int *d_ThreadData;

	cudaMalloc((void **) &d_chromepop, threadcount * paramcount * sizeof(float));
	cudaMalloc((void **) &d_Ints, threadcount * 512 * 32 * sizeof(float));
	cudaMalloc((void **) &d_ISIs, threadcount * 512 * sizeof(float));
	cudaMalloc((void **) &d_Temp, threadcount * 512 * sizeof(float));
	cudaMalloc((void **) &d_InputVars, threadcount * 4 * sizeof(float));
	cudaMalloc((void **) &d_IntraFreq, threadcount * sizeof(float));
	cudaMalloc((void **) &d_ExtraFreq, threadcount * sizeof(float));
	cudaMalloc((void **) &d_ThreadData, threadcount * 4 * sizeof(int));
	cudaMemcpy(d_chromepop, chromepop, threadcount * paramcount * sizeof(float), cudaMemcpyHostToDevice);
	
	int blockSize = blocksize;
	int blocks = threadcount / blockSize;

	dim3 grid(1, 1, 1);
	dim3 threads(threadcount, 1, 1);

	spikegenGPU<<< blocks, blockSize >>>(d_chromepop, threadcount, runtime, 7052, 1, 0.05, d_Ints, d_ISIs, d_Temp, d_InputVars, d_IntraFreq, d_ExtraFreq, d_ThreadData);
	
	cudaMemcpy(Ints, d_Ints, threadcount * 512 * 32 * sizeof(float), cudaMemcpyDeviceToHost);
	cudaMemcpy(ISIs, d_ISIs, threadcount * 512 * sizeof(float), cudaMemcpyDeviceToHost);
	cudaMemcpy(IntraFreq, d_IntraFreq, threadcount * sizeof(float), cudaMemcpyDeviceToHost);
	cudaMemcpy(ExtraFreq, d_ExtraFreq, threadcount * sizeof(float), cudaMemcpyDeviceToHost);
	cudaMemcpy(ThreadData, d_ThreadData, threadcount * 4 * sizeof(int), cudaMemcpyDeviceToHost);
	
	cudaFree(d_chromepop);
	cudaFree(d_ISIs);
	cudaFree(d_IntraFreq);
	cudaFree(d_ExtraFreq);
	cudaFree(d_ThreadData);
}
