# Supplementary material for: Spike patterning in oxytocin neurons: Capturing physiological behaviour with Hodgkin-Huxley and integrate-and-fire models
Source: PLoS One. 2017 Jul 6;12(7):e0180368. doi: 10.1371/journal.pone.0180368 (PMC5500322; doi:10.1371/journal.pone.0180368)
Supplement: S1 Code — HH model, IF model, and genetic algorithm fitting C++, IF model CUDA source code. Files: oxymodbasic.h, oxymodbasic.cpp, oxygenbasic.cpp, evofitbasic.h, evofitbasic.cpp, evofitscore.cpp, evodat.h, evodat.cpp, evospikegen.cu. (ZIP) [file pone.0180368.s001.zip › oxygenbasic.cpp]

/*
*  oxygenbasic.cpp
*
*  Created by Duncan MacGregor
*  University of Edinburgh 2016
*  Released under MIT license, see https://opensource.org/licenses/MIT
*
*  oxytocin neuron integrate-and-fire model
*/

#include "vasomod.h"


void VasoNetMod::oxybasic()
{
	int step;
	wxString text;
	unsigned long seed; 
	double ttime, neurotime;
	int spikecount, maxspikes = 100000;
	int nepsp, nipsp;
	double tHAP, tDAP, tAHP;
	double V, tSyn;
	double epspt, ipspt;
	double epsprate, ipsprate;
	double syninput;

	SpikeDat *spikedata = vasomod->currvaso;

	if(randomflag) seed = 0;
	else seed = (unsigned)(time(NULL)); 
	init_mrand(seed);

	// set parameters
	numsteps = 1000;
	hstep = 1;
	Vthresh = -48;
	Vrest = -66;
	pspmag = 3;
	iratio0 = 0.5;
	ire0 = 648;
	halflifeSyn = 8;
	kHAP = 83;
	halflifeHAP = 8;
	kAHP = 0.77;
	halflifeAHP = 482;
	kDAP = 0;
	halflifeDAP = 150;

	// half-life to time constant conversion
	tauSyn = log((double)2) / halflifeSyn;
	tauHAP = log((double)2) / halflifeHAP;
	tauAHP = log((double)2) / halflifeAHP;
	tauDAP = log((double)2) / halflifeDAP;

	// initial values
	ttime = 0;
	spikecount = 0;
	neurotime = 0;
	tSyn = 0;
	V = Vrest;
	tHAP = kHAP;
	tAHP = kAHP;
	tDAP = kDAP;

	// PSP rates
	epsprate = ire0 / 1000;
	if(Iratioflag) ipsprate = epsprate * iratio0;
	else ipsprate = iri0 / 1000;

	// Diagnostic
	FILE *tofp = fopen("vasospikegenpara.txt", "w");
	fprintf(tofp, "IGF Model run parameters\n\n");
	fprintf(tofp, "Generating spikes on neuron, %ds, hstep %.2f\n\n", numsteps, hstep);
	fprintf(tofp, "HAP k = %.2f  tau = %.4f\n", kHAP, tauHAP);
	fprintf(tofp, "AHP k = %.2f  tau = %.4f\n", kAHP, tauAHP);
	fprintf(tofp, "DAP k = %.2f  tau = %.4f\n", kDAP, tauDAP);
	fprintf(tofp, "EPSP rate = %.2f   ISP ratio = %.2f\n", ire0, iratio0);
	fprintf(ofp, "\n\n");
	
	epspt = 0;
	ipspt = 0;
	if(epsprate > 0) epspt = -log(1 - mrand01()) / epsprate;
	if(ipsprate > 0) ipspt = -log(1 - mrand01()) / ipsprate;

	modsteps = numsteps * 1000;

	diagbox->Write(text.Format("running oxy %d steps\n", modsteps));

	// Model loop
	for(step=0; step<modsteps; step++) {

		ttime = ttime + hstep;
		neurotime = neurotime + hstep;

		// Synaptic inputs
		nepsp = 0;
		if(epsprate > 0) {
			while(epspt < hstep) {
				nepsp++;
				epspt = -log(1 - mrand01()) / epsprate + epspt;
			}
			epspt = epspt - hstep;
		}

		nipsp = 0;
		if(ipsprate > 0) {
			while(ipspt < hstep) {
				nipsp++;
				ipspt = -log(1 - mrand01()) / ipsprate + ipspt;
			}
			ipspt = ipspt - hstep;
		}
		
		epsph = pspmag;                    
		ipsph = pspmag;
	
		syninput = epsph * nepsp - ipsph * nipsp; 

		tSyn = tSyn - (tSyn * tauSyn) * hstep + syninput;

		tHAP = tHAP - hstep * tHAP * tauHAP;

		tAHP = tAHP - hstep * tAHP * tauAHP; 

		tDAP = tDAP - hstep * tDAP * tauDAP;  

		// Total
		V = Vrest + tSyn - tHAP - tAHP + tDAP; 

		if(step < 1000) {
				fprintf(tofp, "Step %d  Input %.2f  Input %.2f  V %.2f  Thresh %.2f  HAP %.2f  AHP %.4f  DAP %.2f\n\n", 
					step, syninput, tSyn, V, Vthresh, tHAP, tAHP, tDAP);
		}
		
		// Check Fire
		if(V >= Vthresh && ttime >= absref) {
			if(spikecount<maxspikes) spikedata->times[spikecount++] = neurotime;
			tHAP = tHAP + kHAP;
			tAHP = tAHP + kAHP;
			tDAP = tDAP + kDAP; 
			ttime = 0;
		}
	}
	spikedata->spikecount = spikecount;
	diagbox->Write(text.Format("oxybasic generated %d spikes\n", spikecount)); 

	fprintf(tofp, "oxy neuron fired %d spikes at %.2fHz, time %.2f\n", spikecount, spikecount/(neurotime/1000), neurotime);
	fclose(tofp);
}
