# Supplementary material for: Spike patterning in oxytocin neurons: Capturing physiological behaviour with Hodgkin-Huxley and integrate-and-fire models
Source: PLoS One. 2017 Jul 6;12(7):e0180368. doi: 10.1371/journal.pone.0180368 (PMC5500322; doi:10.1371/journal.pone.0180368)
Supplement: S1 Code — HH model, IF model, and genetic algorithm fitting C++, IF model CUDA source code. Files: oxymodbasic.h, oxymodbasic.cpp, oxygenbasic.cpp, evofitbasic.h, evofitbasic.cpp, evofitscore.cpp, evodat.h, evodat.cpp, evospikegen.cu. (ZIP) [file pone.0180368.s001.zip › oxymodbasic.cpp]

/*
*  oxymodbasic.cpp
*
*  Created by Duncan MacGregor.
*  Modified by Sara Valladolid Wagner. 
*  Modified by Trystan Leng.
*  University of Edinburgh 2016
*  Released under MIT license, see https://opensource.org/licenses/MIT
*
*/

#include "oxymodbasic.h"

OxyModBasic::OxyModBasic(OxyModel *oxymodel)
	: ModThread(oxymodel->modbox, oxymodel->mainwin) 
{
	mod = oxymodel;
	oxybox = mod->oxybox;
	oxydata = mod->oxydata;	
	mainwin = mod->mainwin;
	scalebox = mod->mainwin->scalebox;
}


void *OxyModBasic::Entry()
{
	wxString text, outline;
	diagbox = mainwin->diagbox;

	Initialise();
	oxymodel();
	
	mod->spikedata->neurocalc();  // spike time data analysis
	mainwin->burstbox->DataDisp(mod->spikedata);

	scalebox->SetMod(mod);
	scalebox->GraphUpdate();

	return NULL;
}


void OxyModBasic::Initialise()
{
	runtime = 100000;
	substeps = 20;
	cell = 1;
	gNa = 14;
	ENa = 50;
	VmNa = 38;
	kmNa = 4;
	VhNa = 45;
	khNa = 2;
	gKDR = 14;
	EK = -96;
	VmKDR = -2;
	kmKDR = 11;
	gNaleak = 0.018;
	gKleak = 0.066;
	gA = 14;
	VmA = 45;
	kmA = 11;
	VhA = 80;
	khA = 6.50;
	gAHP = 0.18;
	gC = 3.20;
	gSOR = 0.06;
	VmSOR = 60;
	kmSOR = 1.8;
	taumSOR = 260;
	gCa = 0.10;
	VmCa = -10;
	kmCa = 7;
	tauCi = 2330;
	tauCBK = 1;
	tauCSK = 656;
	scaleCi = 1.4;
	scaleCBK = 100;
	scaleCSK = 4.5;
	Vinit = -65.73;
	randomseednum = 95;
	taupCmax = 10;
	taupCmin = 1.22;
	taupC = 1.22;

	Ifrom = 0;
	Ito = 100;
	Istep = 0;
	EPSPfreq = 1860;
	EEPSP = 0;
	tauEPSP = 3.3;
	deltaEPSP = 0.024;
	IPSPfreq = 930;
	EIPSP = -75;
	tauIPSP = 3.3;
	deltaIPSP = 0.059;

	ParamStore *oxyparams = oxybox->GetParams();
	runtime = int((*oxyparams)["runtime"]);
	taupCmax = (*oxyparams)["taupCmax"];
	taupCmin = (*oxyparams)["taupCmin"];

	ParamStore *inputparams = mod->oxyinputbox->GetParams();
	EPSPfreq = (*inputparams)["EPSPfreq"];
	IPSPfreq = (*inputparams)["IPSPfreq"];

	EPSPfreqms = EPSPfreq / 1000;
	IPSPfreqms = IPSPfreq / 1000;
}


void OxyModBasic::oxyRK4(double t, double y[], double ynew[], int numvars, int sindex, double stepsize)
{
	int i;
	double d0[20], d1[20], d2[20], d3[20];
	double ystep[20];
	double halfstep = 0.5 * stepsize;
	
	oxyderivs(t, y, d0, sindex, stepsize); 
	
	for(i=0; i<numvars; i++) ystep[i] = y[i] + halfstep * d0[i]; 
	oxyderivs(t + halfstep, ystep, d1, sindex, stepsize);

	for(i=0; i<numvars; i++) ystep[i] = y[i] + halfstep * d1[i]; 
	oxyderivs(t + halfstep, ystep, d2, sindex, stepsize);

	for(i=0; i<numvars; i++) ystep[i] = y[i] + stepsize * d2[i]; 
	oxyderivs(t + stepsize, ystep, d3, sindex, stepsize);

	for(i=0; i<numvars; i++) ynew[i] = y[i] + stepsize * (d0[i] + 2 * (d1[i] + d2[i]) + d3[i]) / 6;
}


void OxyModBasic::oxyderivs(double x, double y[], double dydx[], int sindex, double stepsize)
{
	double tauhNa, mNainf, hNainf;
	double taumKDR, mKDRinf;
	double mAinf, hAinf;
	double taumA, tauhA;
	double mSORinf;
	double mCainf, taumCa;
	double Vdiff, hNadiff, mKDRdiff, mAdiff, hAdiff;
	double pCdiff, mSORdiff, CBKdiff, CSKdiff, Cidiff; 
	double mCadiff, mEPSPdiff, mIPSPdiff;

	// Copy variables from y array - to have more readable names
	V = y[0];
	hNa = y[1];
	mKDR = y[2];
	mA = y[3];
	hA = y[4];
	pC = y[5];
	mSOR = y[6];
	Ci = y[7];
	CBK = y[8];
	CSK = y[9];
	mEPSP = y[10];
	mIPSP = y[11];
	mCa = y[12];
	
	// Gating
	mNainf = 1 / (1 + exp((-V - VmNa) / kmNa));
	hNainf = 1 / (1 + exp((V + VhNa) / khNa));
	tauhNa = ((20 / ((1 + exp((V - 1) / 14)) * (1 + exp((V + 30) / 34)))) - 0.075); 
	taumKDR = (8 / (exp((V + 40) / 19) + exp((-V - 40) / 20))) + 1.8;
	if(KDRflag) mKDRinf = 1 / (1 + exp((-V - VmKDR) / kmKDR));
	else mKDRinf = 1 / (1 + exp((2 - V) / 11));
	mAinf = 1 / (1 + exp((-V - VmA) / kmA));
	taumA = 35 / (1.1 * exp((V + 43) / 17) + exp((-V - 20) / 13)); 
	tauhA = 5 + (120 / (exp((V + 75) / 30) + exp((-V - 45) / 18)));
	hAinf = 1 / (1 + exp((V + VhA) / khA));
	qAHPinf = 1 / (1 + exp((- 1.120) - (2.508 * log10((CSK - CR) / 1000)))); 
	pCinf = (1 / (1 + exp((- V + (- 140 * log10(CBK) + 370)) / (7.4)))) * (1/(1+(470/pow(CBK, 2.38)))); 
	mSORinf = 1 / (1 + exp((- VmSOR - V) / kmSOR)); 
	mCainf = 1 / (1 + exp((- V - VmCa) / kmCa)); 
	taumCa = 1 / ((0.19 * (- V + 19.88) / (exp((- V + 19.88)/10) - 1)) + (0.046 * exp(-V/20.73)));
	ECa = 12.5 * log(Co / Ci);

	// Currents
	INa = gNa * kapow(mNainf, 3) * hNa * (V - ENa);
	IKDR = gKDR * kapow(mKDR, 3) * (V - EK);	
	Ileak = gNaleak * (V - ENa) + gKleak * (V - EK); 
	IA = gA * kapow(mA, 4) * hA* (V - EK);
	IAHP = gAHP * kapow(qAHPinf, 2) * (V - EK);
	IC = gC * pC * (V - EK);
	ISOR = gSOR * mSOR * (V - EK);
	ICa = gCa * pow(mCa, 2) * (V - ECa); 	
	IEPSP = mEPSP * (V - EEPSP);
	IIPSP = mIPSP * (V - EIPSP);
	Isyn = IEPSP + IIPSP;

	if(pCinf - pC > 0) taupC = taupCmin;
	if(pCinf - pC <= 0) taupC = taupCmax;

	// Differentials
	Vdiff = 1 / cell * (Iext - INa - ICa - IKDR - IA - IC - IAHP - ISOR - Ileak - Isyn); 
	hNadiff = (hNainf - hNa) / tauhNa;
	mKDRdiff = (mKDRinf - mKDR) / taumKDR;
	mAdiff = (mAinf - mA) / taumA;
	hAdiff = (hAinf - hA) / tauhA;
	pCdiff = (pCinf - pC) / taupC;
	mSORdiff = (mSORinf - mSOR) / taumSOR;
	Cidiff = (- scaleCi) * ICa - (Ci - CR) / tauCi;
	CBKdiff = (- scaleCBK) * ICa - ((CBK  - CR) / tauCBK);
	CSKdiff = (- scaleCSK) * ICa - (CSK - CR) / tauCSK;
	mCadiff = (mCainf - mCa) / taumCa;
	mEPSPdiff = - (mEPSP / tauEPSP) + (deltaEPSP * nEPSP / stepsize);
	mIPSPdiff = - (mIPSP / tauIPSP) + (deltaIPSP * nIPSP / stepsize);

	// Copy differentials to dydx array
	dydx[0] = Vdiff;
	dydx[1] = hNadiff;
	dydx[2] = mKDRdiff;
	dydx[3] = mAdiff;
	dydx[4] = hAdiff;
	dydx[5] = pCdiff;
	dydx[6] = mSORdiff;
	dydx[7] = Cidiff;
	dydx[8] = CBKdiff;
	dydx[9] = CSKdiff;
	dydx[10] = mEPSPdiff;
	dydx[11] = mIPSPdiff;
	dydx[12] = mCadiff;
}


void OxyModBasic::oxymodel()
{
	int i, step, sindex;
	int numvars;
	double x, stepsize;
	wxString text;
	double oldV; 
	int spikecount;
	double dydx[20], y[20], yout[20];
	double vars[20], derivs[20], newvars[20];

	init_mrand(randomseednum);   // generate the same random input sequence
	
	// Initialise variables                            
	hNa = 0.999;                  
	mKDR = 0.003;
	Iext = 0;
	mA = 0.132; 
	hA = 0.1; 
	pC = 0;
	mSOR = 0.04; 
	mCa = 0;
	Co = 4000000; 
	CR = 113;
	Ci = 113;
	CBK = 113;
	CSK = 113;
	mEPSP = 0;
	mIPSP = 0;
	V = Vinit;

	numvars = 13; 
	
	// Initialise storage for recording
	oxydata->V[0] = V;
	oxydata->hNa[0] = hNa;
	oxydata->mKDR[0] = mKDR;
	oxydata->INa[0] = 0;
	oxydata->IKDR[0] = 0;
	oxydata->Ileak[0] = 0; 
	oxydata->Iext[0] = 0;	
	oxydata->mA[0] = mA;
	oxydata->hA[0] = hA;
	oxydata->IA[0] = 0;
	oxydata->IAHP[0] = 0;
	oxydata->IC[0] = 0;
	oxydata->mSOR[0] = mSOR;
	oxydata->ISOR[0] = 0;
	oxydata->mCa[0] = mCa;
	oxydata->ICa[0] = 0;
	oxydata->Ci[0] = Ci;
	oxydata->CBK[0] = CBK;
	oxydata->CSK[0] = CSK;
	oxydata->Isyn[0] = 0;
	oxydata->mEPSP[0] = mEPSP;
	oxydata->mIPSP[0] = mIPSP;
	oxydata->taupC[0] = taupC; 
	oxydata->pC[0] = pC; 
	oxydata->pCinf[0] = pCinf; 
	oxydata->IEPSP[0] = 0;
	oxydata->IIPSP[0] = 0;
	
	oxybox->countmark = 0;
	stepsize = 1 / (double)substeps;
	x = 0;
	sindex = 0;

	tEPSP = 0;
	tIPSP = 0;
	oldV = V;
	spikecount = 0;
	vsum = 0;
	
	// Run model loop
	for(step=0; step<runtime; step++) {       // 1 ms steps

		if((step+1)%10 == 0) oxybox->SetCount((step+1)*100/runtime);

		// Applied Input 
		if(step >= Ifrom && step <= Ito - 1) Iext = Istep;
		else Iext = 0;

		for(i=0; i<substeps; i++) {           // default 20 substeps per ms
			x = x + stepsize;
			sindex++;

			// Synaptic Input 
			// generates Poisson random count of input events, PSP = PSC
			// mrand01() Mersenne Twister generated uniform floating point random number in range 0 to 1 
			nEPSP = 0;
			if(EPSPfreqms > 0) {
				while(tEPSP < x) {
					nEPSP++;
					tEPSP = (-log(1 - mrand01()) / EPSPfreqms) + tEPSP; 
				}
			}
			nIPSP = 0;
			if(IPSPfreqms > 0) {
				while(tIPSP < x) {
					nIPSP++;
					tIPSP = (-log(1 - mrand01()) / IPSPfreqms) + tIPSP; 
				}
			}

			// Copy variables to y array
			vars[0] = V;
			vars[1] = hNa;
			vars[2] = mKDR;
			vars[3] = mA;
			vars[4] = hA;
			vars[5] = pC;
			vars[6] = mSOR;
			vars[7] = Ci;
			vars[8] = CBK;
			vars[9] = CSK;
			vars[10] = mEPSP;
			vars[11] = mIPSP;
			vars[12] = mCa;

			oxyRK4(x, vars, newvars, numvars, sindex, stepsize);  // 4th order Runge-Kutta differential equation solver

			// Record currents
			oxydata->INa[sindex] = INa;
			oxydata->IKDR[sindex] = IKDR;
			oxydata->IA[sindex] = IA;
			oxydata->IC[sindex] = IC;
			oxydata->ISOR[sindex] = ISOR;
			oxydata->ICa[sindex] = ICa;
			oxydata->IAHP[sindex] = IAHP;
			oxydata->Isyn[sindex] = Isyn;
			oxydata->IEPSP[sindex] = IEPSP; 
			oxydata->IIPSP[sindex] = IIPSP; 
			oxydata->Ileak[sindex] = Ileak;

			if(V>0 && oldV<0) mod->spikedata->times[spikecount++] = x;   // spike detection and recording
			oldV = V;

			V = newvars[0];
			hNa = newvars[1];
			mKDR = newvars[2];
			mA = newvars[3];
			hA = newvars[4];
			pC = newvars[5];
			mSOR = newvars[6];
			Ci = newvars[7];
			CBK = newvars[8];
			CSK = newvars[9];
			mEPSP = newvars[10];
			mIPSP = newvars[11];
			mCa = newvars[12];

			// Record variables
			oxydata->V[sindex] = V;
			oxydata->hNa[sindex] = hNa;
			oxydata->mKDR[sindex] = mKDR;
			oxydata->Iext[sindex] = Iext;
			oxydata->mA[sindex] = mA;
			oxydata->hA[sindex] = hA;
			oxydata->mSOR[sindex] = mSOR;
			oxydata->mCa[sindex] = mCa;
			oxydata->Ci[sindex] = Ci;
			oxydata->CBK[sindex] = CBK;
			oxydata->CSK[sindex] = CSK;
			oxydata->mEPSP[sindex] = mEPSP;
			oxydata->mIPSP[sindex] = mIPSP;
			oxydata->taupC[sindex] = taupC; 
			oxydata->pC[sindex] = pC; 
			oxydata->pCinf[sindex] = pCinf; 
		}
	}
	mod->spikedata->spikecount = spikecount;
	mod->spikedata->spikefreq = (double)spikecount / ((double)runtime / 1000);
}
