# Supplementary material for: Spike patterning in oxytocin neurons: Capturing physiological behaviour with Hodgkin-Huxley and integrate-and-fire models
Source: PLoS One. 2017 Jul 6;12(7):e0180368. doi: 10.1371/journal.pone.0180368 (PMC5500322; doi:10.1371/journal.pone.0180368)
Supplement: S1 Code — HH model, IF model, and genetic algorithm fitting C++, IF model CUDA source code. Files: oxymodbasic.h, oxymodbasic.cpp, oxygenbasic.cpp, evofitbasic.h, evofitbasic.cpp, evofitscore.cpp, evodat.h, evodat.cpp, evospikegen.cu. (ZIP) [file pone.0180368.s001.zip › oxymodbasic.h]

/*
*  oxymodbasic.h
*  
*  Created by Duncan MacGregor 
*  University of Edinburgh 2016
*  Released under MIT license, see https://opensource.org/licenses/MIT
*
*/


#include <oxymodel.h> 


class OxyModBasic : public ModThread
{
public:
	ParamStore *oxyparams;
	ScaleBox *scalebox;
	HypoMain *mainwin;
	OxyDat *oxydata;
	OxyBox *oxybox;
	OxyModel *mod;
	DiagBox *diagbox;

	// Model flags
	int randomflag;
	int hhmode;
	int KDRflag;
	int protoflag;
	int psprev;

	// Model variables
	double V;
	double hNa;
	double mKDR;
	double mNa;
	double mA, hA;
	double qAHPinf;
	double pCinf;
	double Iext;
	double mSOR;
	double mCa, hCa;
	double mEPSP, mIPSP;
	
	double randomseednum; 

	// Currents
	double INa, IKDR, Ileak, IA;
	double IAHP, IC, ISOR, ICa;
	double Isyn;
	double IEPSP, IIPSP; 

	// Model parameters
	int runtime;
	int substeps;
	double cell;
	double gNa, ENa;
	double VmNa, kmNa;
	double VhNa, khNa;
	double gKDR, EK;
	double VmKDR, kmKDR;
	double gKleak, gNaleak;
	double gA, VmA, kmA, VhA, khA;
	double gAHP, CSK, CR;
	double gC, CBK, pC, taupC;
	double taumSOR;
	double gSOR, VmSOR, kmSOR;
	double gCa, VmCa, kmCa, ECa;
	double Ci, Co;
	double scaleCi, tauCi;
	double scaleCBK, tauCBK;
	double scaleCSK, tauCSK;
	double Vinit; 

	// Input Parameters
	double Ifrom, Ito, Istep;
	double EPSPfreq, EPSPfreqms;
	double IPSPfreq, IPSPfreqms;
	double EEPSP, EIPSP;
	double tauEPSP, tauIPSP;
	double deltaEPSP, deltaIPSP;
	int nEPSP, nIPSP;
	double EPSPmag, IPSPmag;
	double tEPSP, tIPSP;
	
	double taupCmax; 
	double taupCmin; 
	double vsum, vmean;


	// Functions
	OxyModBasic(OxyModel *mod);
	virtual void *Entry();
	void Initialise();

	void oxymodel();
	void oxyderivs(double x, double y[], double dydx[], int sindex, double stepsize);
	void oxyRK4(double t, double y[], double ynew[], int numvars, int sindex, double stepsize);
	
};
