# Supplementary material for: Spike patterning in oxytocin neurons: Capturing physiological behaviour with Hodgkin-Huxley and integrate-and-fire models
Source: PLoS One. 2017 Jul 6;12(7):e0180368. doi: 10.1371/journal.pone.0180368 (PMC5500322; doi:10.1371/journal.pone.0180368)
Supplement: S1 Data — 9 spikes/s and 2.3 spikes/s spike time (ms) data. Files: oxy9hz.txt, oxy2-3hz.txt. (ZIP) [file pone.0180368.s002.zip]

Archive with 2 entries (2 files):
- oxy2-3hz.txt
- oxy9hz.txt
