# Supplementary material for: Spike patterning in oxytocin neurons: Capturing physiological behaviour with Hodgkin-Huxley and integrate-and-fire models
Source: PLoS One. 2017 Jul 6;12(7):e0180368. doi: 10.1371/journal.pone.0180368 (PMC5500322; doi:10.1371/journal.pone.0180368)
Supplement: S1 Data — 9 spikes/s and 2.3 spikes/s spike time (ms) data. Files: oxy9hz.txt, oxy2-3hz.txt. (ZIP) [file pone.0180368.s002.zip › oxy2-3hz.txt]

0.00386
0.13628
0.33532
0.59976
0.65991
0.77298
1.37254
1.5537
1.74236
1.87659
2.91588
3.06406
4.37106
4.4488
4.85128
5.08666
5.542
5.7879
5.94657
6.30321
6.50884
7.30947
7.74797
8.69862
8.92498
9.08015
9.2071
9.5987
9.80018
10.31155
10.64077
10.6927
11.00989
11.62512
11.918
12.21177
12.53822
12.64318
12.7999
13.35573
14.23971
14.51717
14.73663
15.47571
15.55619
16.5208
16.65214
17.21156
17.36426
17.52836
18.03434
18.06895
19.30332
19.72855
20.36613
20.4647
20.61154
22.80634
22.86257
22.98011
23.41741
24.5059
24.84312
25.15197
26.02229
26.3513
27.16784
27.27091
27.58381
27.75229
28.12209
28.79213
29.04821
29.10271
29.43216
30.41158
30.68926
30.93345
32.05096
32.84807
32.96038
33.28761
33.58681
34.83786
35.22508
35.94773
36.13029
36.57064
37.03207
37.45012
37.55902
37.91453
38.1915
38.45944
38.9022
39.09499
39.55456
40.67913
41.03992
41.80649
41.87118
42.07001
42.79267
43.38667
43.70297
44.19496
44.76716
45.18945
45.86929
46.12462
46.30762
46.43439
46.63048
46.70909
47.48874
47.57269
47.70023
47.97531
48.09956
49.87351
50.308
51.23954
51.40785
51.55985
51.65858
51.84137
52.44878
52.69685
53.74622
54.02839
54.79267
54.87069
55.00963
55.63343
57.02722
57.24757
58.22229
58.61823
58.70973
59.07198
59.15105
59.27743
59.41293
60.41242
60.74542
60.92222
61.54847
61.75009
61.95731
62.48465
62.62543
62.75413
63.33884
63.63634
64.03861
64.40467
65.93716
66.39601
66.74214
67.44856
67.67277
68.18041
68.78247
69.6255
69.8153
69.92756
70.01124
70.16859
70.4466
70.74082
70.84449
72.75072
73.28855
73.82136
74.01321
74.22419
74.31144
75.06114
75.50865
75.98936
76.85347
77.60341
77.7833
78.29497
78.49511
78.80973
79.47247
79.54547
79.69322
80.8317
81.48228
82.04737
82.7916
82.87581
83.77449
84.64301
84.86231
85.48669
85.74472
85.98974
86.32113
86.87618
87.21024
87.32201
88.32301
88.41463
88.69036
89.4292
89.60195
89.97332
90.13169
91.20014
91.29126
92.23546
92.65183
93.26558
93.31104
93.37557
93.9455
94.12797
94.21543
94.71368
95.4181
96.05726
96.94493
97.30191
97.64383
97.79898
98.21922
98.39658
99.33972
99.4772
100.03975
100.24142
100.34491
100.85817
101.15277
101.68218
102.36229
102.39856
102.41876
102.45925
102.56514
102.71097
103.06711
103.74214
105.11195
106.02278
106.48261
106.59172
106.62932
106.94142
107.69159
107.98163
108.96961
109.30339
109.40128
109.97109
110.15926
110.30144
110.9786
111.47527
112.35103
113.03158
113.5657
113.93502
114.06402
114.15243
115.96101
116.13007
116.20295
116.45128
116.8274
117.0341
117.78025
117.82056
117.92421
118.26695
118.90024
119.3734
119.5391
119.73954
120.33564
120.48837
120.60407
121.03492
121.77469
121.89419
123.76322
123.88198
124.22822
124.78241
125.96436
126.03925
126.40882
127.12661
127.22142
127.29389
128.58596
128.66725
129.47479
130.06299
130.27127
131.06751
131.31576
131.97531
132.45334
132.60716
133.01863
133.89295
134.22633
135.55263
135.98436
136.76425
136.9557
137.27266
137.64148
137.72986
138.3973
139.5289
140.06265
140.1584
140.45881
140.61492
141.23191
141.42147
141.78155
142.64002
142.7822
143.44595
144.24855
144.95206
145.30549
145.77521
145.99047
146.63301
147.11741
148.80079
148.86207
148.92637
149.0484
149.11825
150.27728
150.81122
151.90832
152.04916
152.81977
152.92514
153.07575
153.28478
154.11477
155.69007
155.81255
155.86173
156.97293
158.09137
158.21447
158.52929
160.14534
160.56362
160.96741
161.39905
161.90531
163.31232
163.46564
163.76829
163.98319
164.09237
164.54622
164.81285
165.12418
165.34447
165.88708
166.44338
166.68025
167.57929
167.71817
167.8166
168.3794
168.5229
169.01025
169.44288
170.34094
170.79302
171.43953
171.55784
171.965
172.60165
172.80836
173.25007
173.903
174.48533
175.16159
175.32375
177.17914
177.86465
178.60811
178.75866
179.21832
179.73406
180.87103
181.24238
181.45526
181.58349
181.98995
182.28241
182.59444
183.09873
183.35923
183.84137
184.66469
185.05421
186.16606
186.25934
186.98097
187.0363
187.54068
187.72014
188.51396
188.61669
188.94125
189.42267
190.24002
190.45915
190.53145
191.12752
191.75511
192.25658
192.6309
192.87369
193.02164
193.62593
194.29302
194.48693
194.82642
195.43598
195.84421
196.16505
196.2378
196.78496
197.50953
197.62821
197.9691
198.41287
199.25828
199.74415
200.02552
200.11907
200.58802
201.13348
201.62909
201.75233
201.90931
202.09796
202.7563
203.45932
203.73776
204.01178
205.16992
205.69397
206.30221
206.77273
207.02866
207.2969
207.37434
207.96945
208.06445
208.50709
209.15499
209.56779
209.69594
210.44853
210.82613
210.93727
211.29906
211.69043
211.88179
212.36624
212.48429
212.89254
213.6624
213.90562
214.01199
214.55257
214.71888
215.68579
215.91342
216.02947
216.18435
216.54145
216.60013
217.04229
217.38037
217.57253
217.7994
218.57159
219.0535
219.79433
220.72742
221.06958
221.63608
222.78665
223.22122
223.75395
224.62589
225.69156
226.05281
226.13134
226.42404
226.54439
226.93546
227.25922
228.18487
228.44598
229.33121
229.97679
230.82947
231.45125
231.84297
232.05538
232.26723
232.51104
232.6424
234.5544
235.00626
235.19494
235.57441
235.75176
237.64618
237.74225
238.28023
238.72411
238.79784
239.45365
239.74182
240.31232
240.37542
241.25088
241.47822
242.05052
242.44534
243.19968
243.69714
243.76662
245.48783
247.14564
247.42218
247.72832
248.35323
248.45391
249.17091
249.22393
249.51315
251.25999
251.40517
251.75418
252.34222
254.16659
254.52076
254.72549
255.03028
255.17476
255.39752
256.36499
256.61825
256.74237
256.90153
258.12985
258.19364
258.50246
259.06686
259.46136
260.35925
260.75447
261.00656
261.76551
263.27271
263.34487
263.46104
263.98484
264.1569
264.83875
265.43148
265.79152
266.52338
266.71327
267.50391
268.42937
269.81568
270.23349
270.47959
270.6902
271.33771
271.68798
272.31255
273.23932
273.38324
273.47939
274.55811
274.74697
274.97424
275.21291
275.7617
277.14863
277.1868
277.40141
277.9803
278.44819
278.93371
279.0358
279.13566
279.28229
279.53529
279.5914
279.99463
280.74548
281.14356
281.51816
281.9548
282.0281
282.08215
282.28477
282.49557
282.80074
283.34319
283.51027
283.99181
284.43889
284.75397
284.94585
285.6736
286.86978
287.06685
287.13113
287.58578
287.90278
288.27518
288.50753
289.24963
289.57985
290.22658
290.45056
291.01269
292.08783
292.60605
293.11973
293.59883
293.85725
294.4438
294.72388
295.43259
295.49534
295.80571
296.4498
297.10322
297.21923
297.4314
297.70474
298.50281
299.02889
299.14425
299.21984
299.70857
300.36189
300.46062
301.74027
302.01116
302.53295
302.72679
302.9182
303.00191
303.70447
304.80082
305.37332
305.50996
305.89922
306.00831
306.25384
306.76822
307.05563
308.44778
308.62304
309.70307
310.91663
311.01193
311.75453
312.16038
312.37434
313.33283
313.36485
314.74493
315.00362
315.09668
315.19569
315.70571
315.82724
316.42528
316.97219
317.33189
317.94157
318.40406
319.18432
319.36199
320.27458
320.80038
320.89124
321.10763
322.09093
322.72061
322.9604
323.12665
323.27436
324.04378
324.52524
324.75295
324.87681
324.99226
325.12339
325.31594
325.69
326.08307
326.60197
327.26457
328.84864
329.05667
329.47763
330.25893
330.49084
330.67636
330.72688
330.84264
331.04428
331.18614
331.3382
331.8923
332.34606
332.4653
333.63606
333.80543
333.9947
334.92741
335.44422
335.58432
336.0133
336.36354
336.82941
337.06971
337.71217
338.06876
338.48302
339.22958
339.33105
340.5378
341.10498
341.19728
341.91482
342.23337
342.93579
343.0609
343.48789
343.89604
344.27927
344.43464
344.81869
345.23925
345.84854
346.21245
346.38479
347.61176
347.75281
348.38646
349.40274
349.64766
349.72167
349.83014
349.87953
350.69821
351.55448
351.69927
351.86712
351.98866
352.52877
353.1446
353.46475
353.65847
355.04521
355.10995
355.91196
356.23204
356.43743
357.9676
358.81856
359.42139
359.63183
359.75876
360.21723
361.00534
361.09353
361.59341
362.28118
362.65013
362.9749
363.13044
364.36317
364.60985
365.01013
365.3587
365.71107
366.08362
366.20103
366.59672
367.11362
367.43823
368.22633
368.40945
368.50677
368.75879
368.87625
368.937
370.83163
371.03106
371.50575
371.71055
371.94927
372.12003
372.38511
372.44092
372.76509
373.75009
373.95786
374.2608
375.60891
376.28601
377.28935
377.88603
378.1745
378.35403
378.90035
379.25499
379.43479
379.75599
380.55475
380.63123
380.74516
381.27346
381.47801
381.69286
381.83148
381.92604
382.46564
383.13898
383.8302
384.16391
384.99489
385.09043
385.45783
385.95013
387.41045
387.52398
387.68513
388.45991
388.62931
389.30342
390.3226
390.52393
391.11075
391.33472
391.41736
391.6491
391.93913
392.40117
392.71038
393.01663
393.74164
393.93638
394.37256
394.9098
395.19606
395.47217
395.82141
396.07155
396.4921
396.99913
397.2672
397.72873
398.29416
399.38701
399.87684
401.14676
401.24928
401.56562
401.91206
401.95668
402.47501
403.25317
404.21861
404.68557
404.74699
404.85106
405.61211
405.73272
406.33095
406.97323
407.0883
407.66571
407.84658
408.31059
409.27947
409.475
409.67316
410.20938
410.38608
410.54871
411.21299
411.40063
412.02787
412.10044
412.44402
412.49535
412.68322
413.05369
413.42088
413.53478
413.87956
414.93108
415.21868
415.36218
415.68074
415.85245
416.70418
417.03465
417.09481
417.34
417.71157
418.05039
418.122
418.748
419.48906
420.09317
420.39278
421.38769
421.46057
422.20774
422.70955
422.76827
423.18746
424.19897
424.34426
425.26801
425.50601
426.07566
426.30919
426.49823
427.13016
427.30503
427.58595
427.98203
428.08061
428.11182
428.37921
428.95992
429.66553
430.40127
430.79254
431.01556
431.63974
432.11819
432.24307
432.70386
433.31727
433.65917
433.86556
434.61364
434.7137
435.89222
436.46826
436.56997
437.03273
437.14788
437.44878
437.62265
438.34049
438.38826
439.17814
439.37727
439.65912
439.79685
440.17501
440.64022
441.00558
441.47118
442.0873
442.25186
443.15109
443.5423
443.70206
444.11537
444.52877
444.95545
445.01317
445.67235
446.29521
446.51166
446.5521
447.27364
447.54667
448.1834
448.79451
449.24511
449.98007
450.06569
450.60242
450.91402
451.8488
451.98283
452.3674
452.56196
452.97407
453.93367
454.17902
454.68332
454.96157
455.87449
456.40999
456.75602
456.97605
457.31623
457.90597
457.9865
458.38861
458.5657
458.71085
458.98815
459.64189
459.95495
460.0646
460.42324
460.9306
461.44643
461.5502
461.66772
461.77333
462.24966
462.88761
463.172
463.58856
464.11918
464.30498
464.83325
465.11141
466.30958
466.44094
466.66207
466.85715
467.03241
467.24705
467.40478
467.69934
468.59739
468.94269
469.8517
470.04563
470.19663
470.70548
471.34619
471.67667
471.81159
472.24905
473.07571
473.92225
474.10788
474.92068
476.08977
476.75619
477.09632
477.21721
477.28164
477.86256
478.02098
478.11569
478.32195
478.59827
478.8807
479.24136
479.66642
479.81798
480.07869
480.93587
481.13418
481.18797
482.03219
482.4699
482.77832
483.09349
483.39364
483.71222
483.94915
484.26874
484.40079
484.57627
484.98379
485.08232
485.46282
487.00529
487.74161
488.13087
488.43428
488.56969
489.16037
489.42921
490.35434
490.56078
490.82558
491.42769
491.60135
492.29469
492.4818
493.07572
493.36709
493.47037
493.52244
493.61715
493.8428
493.97053
494.03219
494.23038
494.40151
494.99471
495.78392
496.32687
496.55881
497.24363
497.51594
497.62954
497.80216
498.13414
498.20066
499.47486
499.64797
499.80921
499.89729
500.09287
501.17579
501.61263
501.73475
501.93654
502.13978
502.56368
502.80244
502.83141
503.46912
503.56863
504.29327
504.6844
504.98255
505.23998
505.62951
505.93751
506.3261
506.78846
507.09816
507.16988
507.48412
508.66855
508.99136
509.58131
509.72319
510.54122
511.34376
511.55564
511.57927
512.36879
512.56476
512.92176
513.17381
513.61561
513.98973
514.27352
514.35446
514.43931
514.64661
515.70716
516.00211
516.54745
516.75003
517.18319
517.26029
517.72812
518.31271
518.691
519.15355
519.20559
519.52351
519.85664
520.42195
520.87424
521.14582
521.23499
521.43967
522.28202
522.96378
523.15881
523.62158
523.79852
524.06123
524.11971
525.1174
525.86013
526.26249
527.03101
527.14702
527.59342
527.97693
528.22576
528.51209
528.81745
529.15468
529.3352
529.68432
530.97806
531.21397
531.33821
531.69568
532.45169
533.46318
534.38629
534.49672
535.29731
535.60912
535.88102
535.94627
536.26315
536.69972
537.62421
538.21788
538.46918
538.74748
539.54531
539.89908
540.06769
540.78825
540.98258
541.13141
541.35219
542.3714
542.59862
542.83105
543.07631
544.21696
544.31606
545.14863
545.27707
545.46865
545.60003
545.70237
545.8497
546.63953
547.36832
547.64311
549.06414
549.20854
549.90892
550.8607
550.97287
551.36243
551.68463
552.42462
552.56215
552.68382
553.39875
554.1638
554.25371
554.93507
555.02824
555.60718
555.92929
556.32367
556.5918
557.04851
557.1196
557.76232
558.16538
558.47895
558.98578
559.04439
559.13936
559.7146
560.01121
561.26083
561.48181
561.51646
561.6154
562.06874
563.04154
563.13707
563.28784
564.34299
564.74874
565.23885
565.40661
565.58275
566.10503
566.23208
566.33744
567.11589
567.46568
568.81185
568.94474
569.43211
569.51251
569.65344
569.94522
570.47146
570.84213
570.95633
571.56096
571.66824
572.90662
572.95105
573.04384
573.65847
574.10843
574.90586
575.3089
575.41187
575.70617
576.01371
576.22627
576.76531
577.21875
577.53726
577.87952
578.42661
578.8588
578.90797
579.01968
579.09459
579.77339
580.25001
580.85596
581.06764
581.15164
581.30903
581.41311
581.80391
581.93346
582.59478
583.08899
583.60273
583.89459
584.36536
584.60142
585.04988
585.64308
585.79912
586.03534
586.48949
587.08994
587.24875
587.45753
587.56727
589.45049
589.67365
589.88269
589.98208
590.07154
590.61517
591.47815
591.64643
591.99877
592.39752
593.26194
593.60018
593.8088
594.23251
594.66021
594.81794
596.13947
596.44736
596.50111
597.29811
597.71717
598.34931
598.70355
598.81365
598.89925
598.97705
599.65593
600.24569
600.83307
601.20638
602.04367
602.56833
602.95773
603.30893
604.20537
604.27815
604.46184
604.54554
604.84466
605.48156
606.11335
606.53327
606.70937
607.69456
607.88308
608.52207
608.65935
609.19312
609.23645
609.48719
609.87798
610.39759
610.45246
610.57363
610.99923
612.23427
613.05485
613.13357
613.6782
614.32495
614.3994
614.52113
615.30134
615.4031
615.89458
616.46127
617.15768
617.73539
618.26747
618.42332
618.84596
618.95673
619.27762
620.46539
620.73308
620.95493
621.89693
622.05382
622.54629
622.60964
623.03279
623.63677
624.89035
625.14916
625.26731
626.67368
626.88276
627.23609
627.59665
628.1451
628.32093
628.49201
628.8061
629.36661
630.56032
630.65781
631.34246
631.71379
631.99303
632.15254
632.72717
632.87701
633.06709
633.16695
633.69853
633.82525
634.45826
634.72186
634.79898
635.57413
635.92469
636.36571
636.9303
637.05738
637.13725
637.79431
638.04661
638.63424
638.70307
639.62433
640.29681
640.75564
640.84459
641.09138
641.38675
641.75134
642.60992
642.90024
643.70199
643.74828
645.18567
645.33798
645.87851
646.00653
646.44253
646.56564
647.10804
647.55748
647.71673
648.03445
648.49422
648.79718
649.08813
649.80482
650.79621
650.83125
651.08419
651.65957
651.81575
652.01974
652.69218
653.44089
654.12453
654.61559
654.65589
655.06863
655.75588
656.2673
656.70457
657.4635
658.37101
658.52012
659.42192
659.97829
660.20977
661.2013
661.52784
662.25612
662.35028
663.69603
664.01564
664.58819
664.77352
664.98192
665.07736
665.35653
665.78195
665.92869
666.04644
666.27524
666.87953
667.2121
668.92425
669.60669
669.69299
669.90095
670.33969
670.39282
670.95558
671.37761
671.69793
672.23062
672.68206
672.92855
674.11794
674.34495
674.87109
674.93238
675.0943
675.27862
675.60601
675.99393
676.53721
677.44447
677.59436
677.77082
680.67171
680.87413
681.10472
681.65695
682.01302
682.70584
682.95796
683.33441
684.76235
685.15897
685.51362
686.21484
686.56323
686.74485
687.05906
687.6545
687.91096
688.26372
688.34258
689.43279
689.53109
690.15273
691.63857
692.18196
692.42464
694.05371
694.21802
694.31963
694.64415
695.95326
696.48933
697.12491
697.55618
697.82923
698.02757
698.42187
698.55472
699.25059
700.1253
700.2844
700.34787
700.77837
702.02995
702.09847
702.41172
702.63365
703.66446
704.29358
705.3802
706.10759
706.19796
706.35158
706.40055
706.81418
707.0727
707.62027
707.7162
707.84913
708.00087
708.67028
709.83026
710.22981
710.52377
711.16489
712.23721
712.52768
712.6916
713.28317
713.35019
713.85354
714.68217
715.42475
715.96201
716.44078
717.05568
717.78403
718.29393
718.6344
719.79332
720.82667
722.33849
722.54589
723.36402
723.43172
723.82474
723.87501
724.50434
724.76265
724.88589
724.99422
725.39883
726.02246
726.16851
726.28749
726.41243
726.48562
727.44709
728.22642
728.66721
728.79275
729.07356
729.35143
729.43726
730.07153
730.31068
730.58165
730.64747
730.76199
731.67715
732.33025
732.36576
732.58501
732.77471
733.18265
733.35094
733.95253
735.91272
736.3292
736.6017
736.8352
737.25234
737.60753
738.27033
738.50101
738.6401
739.03479
739.76582
740.01298
740.35894
740.53481
741.77268
741.85736
741.93316
741.98579
742.43574
742.71528
743.37052
743.64564
743.73416
743.82381
744.17806
744.94741
745.24627
746.06601
746.50686
746.58846
746.8141
747.09101
748.62388
748.85405
749.18578
749.33293
749.42802
750.03297
750.24261
750.4389
751.62497
751.84668
752.02759
752.98298
753.73479
754.2897
754.52349
755.08991
755.57194
755.73681
755.83513
756.16772
757.54686
757.75607
758.24486
758.79995
758.93459
759.26376
759.82105
760.65289
761.98018
762.09443
762.19921
762.39911
762.77006
762.99487
763.97692
764.95537
765.17487
765.93971
766.07154
766.26408
766.40883
767.65345
768.98649
769.11784
769.41811
769.79958
770.36897
770.50416
770.93951
771.36315
771.63014
772.22804
772.89037
773.48438
773.7071
774.00048
774.31306
774.81031
775.38202
775.7443
776.49406
777.02264
777.33874
777.84592
777.97722
778.19328
778.81581
779.10246
779.4993
779.65796
779.95419
780.12177
780.17988
780.3471
780.90268
781.1852
781.76009
782.27597
782.46619
783.40656
784.63512
784.82971
785.67508
785.98429
786.18977
786.50757
786.66612
787.52262
788.15964
788.62209
789.33385
789.43857
789.84337
790.15576
791.14091
791.33176
791.43304
791.54256
792.05927
792.77555
793.20082
793.6834
794.04798
794.73842
795.22931
795.69493
795.88581
796.04768
796.51003
797.97894
798.35525
798.5671
798.70216
798.94994
799.07623
800.04147
800.54115
801.27748
801.51133
802.36653
803.02432
803.50326
803.79655
804.02698
804.74485
804.79975
805.61679
805.98199
807.15052
807.59887
807.88824
808.69829
808.83459
808.96435
809.33557
809.49007
809.72444
811.01313
811.95144
812.25291
813.03467
813.97272
814.31155
815.62856
815.94894
816.3346
816.54656
817.83836
817.96927
819.10233
819.34165
819.44557
820.11958
820.31575
820.4515
820.67541
821.1039
822.16106
822.27271
822.34097
822.48915
822.85421
823.35854
823.76707
824.59451
824.93841
825.06968
825.18524
825.2737
826.35352
826.7041
827.12414
827.29302
827.43494
827.78585
828.29058
828.6471
828.83246
829.34778
829.50999
829.85849
829.96772
830.38626
830.84917
830.91757
831.17035
831.55801
832.03036
832.14419
832.35325
832.47662
832.7061
833.78088
833.93139
834.69721
835.19571
835.38563
835.65137
836.17143
836.3832
836.71272
837.24533
837.3959
837.89736
838.65629
839.14462
841.40209
841.63147
842.52671
842.84593
842.97365
843.22301
843.77957
844.22823
844.65973
845.16077
845.41569
845.73248
846.35055
846.54574
847.23915
847.56845
848.06797
848.75397
848.85905
849.07947
849.36985
849.50021
849.72742
849.83014
