# Supplementary material for: Spike patterning in oxytocin neurons: Capturing physiological behaviour with Hodgkin-Huxley and integrate-and-fire models
Source: PLoS One. 2017 Jul 6;12(7):e0180368. doi: 10.1371/journal.pone.0180368 (PMC5500322; doi:10.1371/journal.pone.0180368)
Supplement: S1 Data — 9 spikes/s and 2.3 spikes/s spike time (ms) data. Files: oxy9hz.txt, oxy2-3hz.txt. (ZIP) [file pone.0180368.s002.zip › oxy9hz.txt]

5000.01126
5000.10325
5000.27297
5000.33392
5000.44153
5000.48381
5000.56571
5000.73904
5000.79348
5000.93564
5001.10207
5001.28307
5001.37045
5001.44911
5001.56826
5001.79962
5001.96531
5002.02789
5002.07633
5002.17194
5002.20294
5002.26338
5002.32445
5002.44641
5002.52148
5003.06051
5003.18312
5003.22199
5003.29178
5003.34646
5003.61053
5003.74191
5003.97876
5004.18527
5004.32985
5004.41859
5004.51443
5004.60928
5004.71073
5004.77279
5004.8761
5004.94358
5005.01212
5005.23764
5005.28897
5005.431
5005.50005
5005.53126
5005.69184
5005.7996
5005.89056
5006.07407
5006.17879
5006.30941
5006.49659
5006.55799
5006.6589
5006.77298
5006.89565
5006.91844
5007.31549
5007.43403
5007.4956
5007.59204
5007.7693
5007.87494
5007.95942
5008.01441
5008.07188
5008.24436
5008.47052
5008.59968
5008.77819
5008.9337
5008.99466
5009.09175
5009.17533
5009.24236
5009.2824
5009.44823
5009.56665
5009.9366
5010.08717
5010.13548
5010.23648
5010.38707
5010.45117
5010.5163
5010.60262
5010.64138
5010.79287
5010.85224
5010.92484
5010.95745
5011.0073
5011.11872
5011.25621
5011.37134
5011.72239
5011.7682
5011.97118
5012.06202
5012.14406
5012.26187
5012.44728
5012.49825
5012.5513
5012.63192
5012.82509
5013.11279
5013.19468
5013.32869
5013.4488
5013.60087
5013.91533
5013.98097
5014.0204
5014.08503
5014.15911
5014.19565
5014.24706
5014.27865
5014.45767
5014.59164
5014.69366
5014.77691
5014.92458
5014.97715
5015.04474
5015.16075
5015.32938
5015.4002
5015.56707
5015.62154
5015.75302
5016.02107
5016.24265
5016.27213
5016.34057
5016.47433
5016.69961
5016.74158
5016.83004
5016.91667
5017.00606
5017.12105
5017.32752
5017.40265
5017.47656
5017.5263
5017.56818
5017.69421
5017.7732
5017.94487
5018.033
5018.11847
5018.19519
5018.27439
5018.42069
5018.59931
5018.7153
5019.06924
5019.11277
5019.31133
5019.38627
5019.43318
5019.63137
5019.90731
5019.95081
5020.0432
5020.35907
5020.39271
5020.44941
5020.48914
5020.72894
5020.82154
5021.05171
5021.1603
5021.20913
5021.26763
5021.30852
5021.3481
5021.39529
5021.5194
5021.6691
5021.94676
5022.09158
5022.41172
5022.4556
5022.52465
5022.59112
5022.69336
5022.82975
5022.90567
5023.00944
5023.07114
5023.1512
5023.27754
5023.32134
5023.56667
5023.60497
5023.66693
5023.89923
5024.0675
5024.18512
5024.46725
5024.50735
5024.70078
5024.81095
5025.0004
5025.04385
5025.14437
5025.1948
5025.29325
5025.36507
5025.41539
5025.53427
5025.57536
5025.80457
5025.88576
5025.96709
5026.02888
5026.18212
5026.33246
5026.39378
5026.45576
5026.60395
5026.72209
5027.07449
5027.11165
5027.43512
5027.49837
5027.53496
5027.57289
5027.6793
5027.93839
5027.9848
5028.10484
5028.17099
5028.22872
5028.35313
5028.52646
5028.59767
5028.67681
5028.72489
5028.8121
5028.92447
5028.99048
5029.06847
5029.3577
5029.40904
5029.4473
5029.59918
5029.69335
5029.86074
5029.92581
5030.05202
5030.11544
5030.23807
5030.37616
5030.43104
5030.49039
5030.53106
5030.85292
5030.90446
5030.96519
5031.00548
5031.12306
5031.21198
5031.46902
5031.5242
5031.68146
5031.78678
5031.85507
5031.95606
5032.01027
5032.27517
5032.45869
5032.49014
5032.56682
5032.63476
5032.68532
5032.76463
5032.95771
5033.01615
5033.12987
5033.28601
5033.3754
5033.52857
5033.61707
5033.66573
5033.75436
5033.95266
5034.01882
5034.10334
5034.24383
5034.33038
5034.43703
5034.60527
5034.83388
5034.93167
5034.98672
5035.13741
5035.26306
5035.37239
5035.43672
5035.5003
5035.58262
5036.06597
5036.198
5036.23306
5036.30838
5036.42107
5036.54894
5036.65369
5037.08566
5037.2096
5037.3705
5037.4118
5037.61478
5037.81244
5037.87729
5037.95011
5038.04597
5038.15617
5038.56897
5038.65694
5038.87035
5038.96869
5039.02886
5039.07367
5039.34354
5039.41783
5039.54334
5039.68729
5039.77564
5039.8229
5039.89228
5039.93084
5040.10277
5040.25078
5040.34173
5040.4487
5040.57245
5040.64482
5040.73719
5041.01174
5041.10373
5041.2035
5041.26757
5041.38238
5041.45174
5041.51313
5041.58773
5041.6237
5041.65475
5041.75079
5041.79086
5042.12123
5042.17289
5042.26828
5042.31517
5042.48101
5042.55536
5042.64866
5042.69232
5042.95094
5042.99275
5043.07514
5043.228
5043.44961
5043.58294
5043.64042
5043.69653
5043.91143
5044.04417
5044.08098
5044.13964
5044.18438
5044.26217
5044.37493
5044.55606
5044.61635
5044.766
5045.05179
5045.08268
5045.18871
5045.22106
5045.26374
5045.56523
5045.61929
5045.67186
5045.85938
5045.95266
5046.03074
5046.143
5046.22778
5046.30435
5046.36825
5046.40939
5046.61043
5046.64601
5046.70525
5046.88385
5047.00757
5047.11807
5047.19277
5047.23364
5047.37203
5047.54698
5047.59409
5047.66386
5047.8881
5048.19212
5048.24562
5048.46421
5048.53525
5048.95633
5049.07599
5049.18879
5049.219
5049.26593
5049.39786
5049.4793
5049.57786
5049.65111
5049.73335
5049.82681
5049.86027
5049.9491
5050.11395
5050.30042
5050.56045
5050.86314
5050.90794
5050.97839
5051.0237
5051.0726
5051.11793
5051.22739
5051.39405
5051.75702
5051.82178
5051.85426
5051.9059
5052.07443
5052.15558
5052.39869
5052.43117
5052.48178
5052.69445
5052.83191
5052.93169
5052.98363
5053.14389
5053.22852
5053.55832
5053.68165
5053.74784
5053.78805
5053.87162
5053.98345
5054.03277
5054.12005
5054.21537
5054.28517
5054.59653
5054.74332
5054.78406
5054.85893
5054.92166
5055.00967
5055.14493
5055.19274
5055.24453
5055.45969
5055.61561
5055.97372
5056.02412
5056.17512
5056.25158
5056.4157
5056.46157
5056.92027
5056.97709
5057.15471
5057.18954
5057.31313
5057.33747
5057.51448
5057.66129
5057.73318
5057.98264
5058.04225
5058.13248
5058.39768
5058.53715
5058.6109
5058.67078
5058.69636
5058.80908
5058.85054
5058.98695
5059.03576
5059.12084
5059.29885
5059.43571
5059.50556
5059.60758
5059.6628
5059.76497
5059.88532
5060.08501
5060.17929
5060.27475
5060.46717
5060.54602
5060.61371
5060.64637
5060.75629
5060.87249
5061.01414
5061.09408
5061.29947
5061.36948
5061.44889
5061.4801
5061.67899
5061.75735
5062.06846
5062.19531
5062.28092
5062.41802
5062.54047
5062.66982
5062.73202
5063.05405
5063.19444
5063.25386
5063.31139
5063.35322
5063.59264
5063.62051
5063.67853
5063.75371
5064.02286
5064.09626
5064.13088
5064.33242
5064.38532
5064.49429
5064.71139
5064.95436
5065.01066
5065.04416
5065.09106
5065.15688
5065.31477
5065.57974
5065.66568
5065.98998
5066.13372
5066.18346
5066.26459
5066.31603
5066.40256
5066.48405
5066.63062
5066.77414
5066.8328
5066.89173
5067.00579
5067.06596
5067.49257
5067.55858
5067.87233
5067.97728
5068.03859
5068.09725
5068.13299
5068.17207
5068.21087
5068.34211
5068.39257
5068.63389
5068.68512
5068.90194
5069.30953
5069.34124
5069.4374
5069.6274
5069.68793
5069.76715
5069.84893
5069.97754
5070.03145
5070.13011
5070.1839
5070.51491
5070.56266
5070.66853
5070.70004
5070.87845
5070.98129
5071.06321
5071.13044
5071.24989
5071.29282
5071.35243
5071.4705
5071.61084
5071.82456
5072.03486
5072.10969
5072.32244
5072.36228
5072.42271
5072.6361
5072.74746
5072.94232
5073.0555
5073.11858
5073.18019
5073.21472
5073.51446
5073.67064
5073.79575
5073.89784
5073.94423
5073.98216
5074.07053
5074.38622
5074.43102
5074.62628
5074.67718
5074.96163
5075.10885
5075.14859
5075.24188
5075.36374
5075.42218
5075.47613
5075.74167
5075.85225
5075.95778
5075.99459
5076.19035
5076.29548
5076.38235
5076.49778
5076.64436
5076.71092
5076.85365
5076.93902
5077.01426
5077.08173
5077.22369
5077.44837
5077.47583
5077.6118
5077.71222
5078.05244
5078.11982
5078.23403
5078.32096
5078.37001
5078.74385
5078.86238
5078.94238
5079.00315
5079.0256
5079.12896
5079.17259
5079.38356
5079.78697
5079.85486
5079.89889
5079.99208
5080.09282
5080.32397
5080.50309
5080.57092
5080.66461
5080.73524
5080.82741
5080.86891
5081.03658
5081.1012
5081.18859
5081.26419
5081.47094
5081.5206
5081.61982
5081.7819
5081.83647
5081.92378
5081.96897
5082.00117
5082.09018
5082.16584
5082.23908
5082.27205
5082.37792
5082.91315
5082.97988
5083.04166
5083.09851
5083.19542
5083.36994
5083.44879
5083.55989
5083.71532
5083.76177
5083.79189
5084.05586
5084.28148
5084.38491
5084.47456
5084.5564
5084.59826
5084.63294
5084.68497
5084.76991
5085.0423
5085.1468
5085.2184
5085.28599
5085.32505
5085.52171
5085.73758
5085.88415
5086.09869
5086.16999
5086.30968
5086.44774
5086.53268
5086.76877
5086.81891
5086.85587
5086.89232
5087.09171
5087.18228
5087.35213
5087.40691
5087.52102
5087.6462
5087.72855
5087.87297
5087.96386
5088.0094
5088.08138
5088.37482
5088.54421
5088.59428
5088.64769
5088.72413
5088.80255
5088.86414
5088.97113
5089.17269
5089.46387
5089.55882
5089.63912
5089.77841
5089.87532
5089.99543
5090.14691
5090.21785
5090.37826
5090.42499
5090.51607
5090.63312
5090.76786
5091.08634
5091.22405
5091.38302
5091.42535
5091.46082
5091.55019
5091.67051
5091.75329
5092.01758
5092.10077
5092.28208
5092.35774
5092.40483
5092.46531
5092.50725
5092.63273
5092.7403
5092.77994
5092.95832
5092.98937
5093.02516
5093.08156
5093.16087
5093.4364
5093.63244
5093.74017
5093.83173
5094.1001
5094.13184
5094.38038
5094.50831
5094.65512
5094.69494
5094.74444
5094.82822
5094.86353
5094.98869
5095.21479
5095.26198
5095.51683
5095.75723
5095.78673
5095.86886
5095.99446
5096.19253
5096.23822
5096.33842
5096.37254
5096.4471
5096.75704
5096.81543
5096.98466
5097.03038
5097.06523
5097.09471
5097.26457
5097.33599
5097.59357
5097.6319
5097.71242
5098.10792
5098.17436
5098.25707
5098.31424
5098.44777
5098.56018
5098.68357
5098.72815
5098.77954
5098.8559
5099.03509
5099.12484
5099.24384
5099.30701
5099.38847
5099.56383
5099.71554
5099.84834
5099.88967
5099.984
5100.05616
5100.20167
5100.30111
5100.37026
5100.40282
5100.58836
5100.69612
5101.01569
5101.09519
5101.17666
5101.22632
5101.27937
5101.40591
5101.46559
5101.53109
5101.70444
5101.77365
5101.81679
5101.86717
5101.9486
5101.99052
5102.17823
5102.33363
5102.41331
5102.63944
5102.84096
5102.89893
5102.95161
5103.04719
5103.16579
5103.24289
5103.45982
5103.5253
5103.84089
5103.89921
5103.98474
5104.12375
5104.15606
5104.39264
5104.44548
5104.48939
5104.77586
5104.82871
5104.88611
5105.00987
5105.14283
5105.34126
5105.40281
5105.46238
5105.64141
5105.82589
5105.9517
5106.07444
5106.14146
5106.32531
5106.3882
5106.58365
5106.64767
5106.85537
5106.91616
5106.97952
5107.06153
5107.23519
5107.51279
5107.55438
5107.60603
5107.7057
5107.76052
5107.89918
5107.96626
5108.01852
5108.04933
5108.13646
5108.17407
5108.35715
5108.53914
5108.65945
5108.80192
5108.86565
5108.93798
5109.11498
5109.20409
5109.26768
5109.39433
5109.44725
5109.55221
5109.84531
5109.90675
5109.95609
5110.02382
5110.32861
5110.47317
5110.52357
5110.59984
5110.69633
5110.90059
5110.95677
5111.01133
5111.20635
5111.26775
5111.52975
5111.57379
5111.7673
5111.91598
5112.03572
5112.13389
5112.26481
5112.4027
5112.45556
5112.50317
5112.56906
5112.68877
5112.75941
5112.79148
5112.94732
5113.01507
5113.16125
5113.23869
5113.30087
5113.36524
5113.62384
5113.66965
5113.73858
5113.80373
5114.07641
5114.10666
5114.17401
5114.28021
5114.35435
5114.40289
5114.60984
5114.70428
5114.96444
5115.00974
5115.085
5115.18129
5115.26623
5115.30268
5115.53166
5115.58667
5115.67001
5115.75925
5115.80239
5115.9073
5115.97006
5116.16996
5116.2127
5116.30935
5116.35436
5116.6914
5116.80894
5116.91177
5117.05516
5117.22298
5117.27348
5117.45334
5117.52146
5117.57442
5117.63931
5117.71611
5117.84552
5117.89413
5117.97782
5118.20338
5118.31723
5118.52051
5118.84099
5118.92449
5119.01145
5119.18224
5119.34404
5119.45675
5119.54598
5119.61733
5119.6932
5119.75266
5119.99422
5120.26325
5120.47723
5120.63854
5120.70777
5120.77721
5120.88363
5121.03751
5121.28338
5121.52592
5121.55418
5121.68146
5121.71001
5121.75306
5121.83524
5121.86713
5121.97512
5122.24286
5122.29763
5122.35661
5122.45439
5122.5674
5122.61485
5122.6621
5122.81012
5122.9274
5123.0352
5123.06067
5123.40918
5123.55007
5123.66298
5123.76591
5123.78964
5124.04022
5124.17625
5124.21095
5124.30569
5124.41035
5124.47545
5124.5859
5124.66076
5124.718
5124.78284
5125.03761
5125.19198
5125.32665
5125.37813
5125.48276
5125.54066
5125.60478
5125.87301
5125.95287
5126.07179
5126.33446
5126.41722
5126.52333
5126.58293
5126.62128
5126.7511
5126.85096
5126.89357
5127.05598
5127.18737
5127.22496
5127.2641
5127.4295
5127.48418
5127.57187
5127.62041
5127.80646
5128.02952
5128.18035
5128.31831
5128.37919
5128.54405
5128.57928
5128.69971
5128.76858
5128.81318
5128.87978
5128.92867
5129.00702
5129.2107
5129.28001
5129.63895
5129.72245
5129.80838
5129.89248
5129.94247
5130.20326
5130.23806
5130.37701
5130.48367
5130.56044
5130.5888
5130.64067
5130.71796
5130.77508
5131.0222
5131.07592
5131.18224
5131.26132
5131.30504
5131.56137
5131.62739
5131.68393
5131.72713
5131.88231
5131.91615
5132.03673
5132.10173
5132.42247
5132.54166
5132.61666
5132.69464
5132.76703
5132.86533
5132.94047
5133.06425
5133.09321
5133.18259
5133.25312
5133.38524
5133.47863
5133.57525
5133.79684
5133.88254
5133.91629
5134.10535
5134.14934
5134.31727
5134.45799
5134.52048
5134.61556
5134.68209
5134.90658
5135.02717
5135.11249
5135.1848
5135.23268
5135.37537
5135.42999
5135.49036
5135.52813
5135.62961
5135.78651
5135.90942
5136.0882
5136.16667
5136.29826
5136.52078
5136.69515
5136.80176
5136.9018
5136.9702
5137.12128
5137.25679
5137.29458
5137.38574
5137.43948
5137.52992
5137.67445
5137.78368
5137.92642
5138.02243
5138.22028
5138.32528
5138.40073
5138.44723
5138.65321
5138.83722
5138.87589
5138.95446
5139.18695
5139.27908
5139.4298
5139.46592
5139.56161
5139.62921
5139.73646
5139.7897
5139.86564
5140.11723
5140.27646
5140.3192
5140.39621
5140.46146
5140.52799
5140.6076
5140.76033
5140.799
5141.04913
5141.14592
5141.23175
5141.31545
5141.37951
5141.56751
5141.61806
5141.65561
5141.75495
5141.88549
5141.98374
5142.05154
5142.1419
5142.24286
5142.30747
5142.37961
5142.45665
5142.7341
5142.77747
5142.82711
5142.88028
5143.24199
5143.28347
5143.42656
5143.6166
5143.75671
5143.91094
5144.02356
5144.05215
5144.13235
5144.1784
5144.33862
5144.4015
5144.49518
5144.6155
5144.69939
5144.74567
5145.07917
5145.17051
5145.35526
5145.46542
5145.51933
5145.59228
5145.69968
5145.75189
5145.78507
5145.91103
5146.02173
5146.21503
5146.26453
5146.46917
5146.51094
5146.78139
5146.82358
5147.02979
5147.10058
5147.25807
5147.3335
5147.4506
5147.53936
5147.64584
5147.8952
5147.99039
5148.06986
5148.1104
5148.15276
5148.1857
5148.31882
5148.44629
5148.62756
5148.66809
5148.89362
5149.02983
5149.07201
5149.24217
5149.27619
5149.31566
5149.35944
5149.39931
5149.46283
5149.52303
5149.64987
5149.70313
5149.98428
5150.08937
5150.11977
5150.21821
5150.48935
5150.52083
5150.55573
5150.64401
5150.77248
5150.83765
5151.16774
5151.19904
5151.31314
5151.35998
5151.48162
5151.58039
5151.72753
5151.958
5152.06967
5152.1271
5152.32625
5152.42213
5152.4957
5152.5896
5152.63227
5152.69707
5152.7222
5152.79703
5152.84555
5152.90786
5152.9475
5153.22553
5153.282
5153.38989
5153.46242
5153.68807
5153.78384
5153.89712
5154.10699
5154.22089
5154.27415
5154.32597
5154.6549
5154.82789
5154.98632
5155.17514
5155.21737
5155.2415
5155.28376
5155.33391
5155.45934
5155.5978
5155.67537
5155.75378
5155.85512
5156.38986
5156.43908
5156.51234
5156.66416
5156.6997
5156.75423
5156.83966
5156.94397
5156.99416
5157.09378
5157.19182
5157.44632
5157.47997
5157.58065
5157.66579
5157.78717
5157.85202
5157.92238
5158.0335
5158.27663
5158.48072
5158.64317
5158.68079
5158.72181
5158.97078
5159.04303
5159.20384
5159.30817
5159.35914
5159.6368
5159.89324
5160.08163
5160.14071
5160.27504
5160.4493
5160.51021
5160.60504
5160.64685
5160.8009
5160.86937
5160.98507
5161.01335
5161.07759
5161.30671
5161.74383
5161.85915
5161.96329
5162.1405
5162.27868
5162.37511
5162.5413
5162.60132
5162.65537
5162.71199
5162.76221
5163.12168
5163.34431
5163.45241
5163.48879
5163.5931
5163.8421
5163.96416
5164.05385
5164.09907
5164.15051
5164.20343
5164.28588
5164.43618
5164.5034
5164.66866
5164.76371
5164.81012
5164.91597
5165.09941
5165.25483
5165.39457
5165.50266
5165.56001
5165.62412
5165.69897
5165.8329
5165.91775
5165.97589
5166.01769
5166.09529
5166.27676
5166.33527
5166.4887
5166.64373
5166.81358
5166.87218
5166.96528
5167.10209
5167.14696
5167.28216
5167.37557
5167.47408
5167.77425
5167.83761
5167.89707
5168.03813
5168.10763
5168.13995
5168.2297
5168.31397
5168.36504
5168.53872
5168.76023
5168.90983
5169.028
5169.24593
5169.40407
5169.47918
5169.5482
5169.62201
5169.6776
5169.76264
5169.8551
5169.93429
5170.1097
5170.14384
5170.18382
5170.23916
5170.65502
5170.72767
5170.81607
5171.09132
5171.14862
5171.28976
5171.45732
5171.55442
5171.62168
5171.66202
5171.69787
5171.75184
5171.85886
5171.9599
5172.0808
5172.30807
5172.56408
5172.64911
5172.79816
5172.88251
5172.95435
5173.03177
5173.0964
5173.14052
5173.37468
5173.4533
5173.68329
5173.80672
5173.94868
5174.00692
5174.11291
5174.25222
5174.42544
5174.51474
5174.57225
5174.62544
5174.679
5174.71881
5174.81563
5174.92663
5174.98571
5175.21862
5175.32768
5175.37269
5175.55162
5175.7463
5175.79772
5175.85936
5175.93935
5176.17424
5176.30834
5176.39238
5176.4492
5176.52057
5176.57443
5176.68719
5176.74796
5176.80118
5176.92961
5177.10419
5177.17026
5177.36389
5177.56642
5177.62182
5177.68158
5177.97416
5178.13516
5178.23342
5178.33333
5178.37008
5178.49308
5178.60323
5178.63826
5178.75825
5178.88264
5178.99277
5179.05515
5179.47043
5179.54945
5179.63056
5179.69042
5179.80122
5180.0944
5180.13272
5180.18279
5180.24689
5180.32939
5180.391
5180.57474
5180.64676
5180.73114
5180.85004
5181.04
5181.09373
5181.25668
5181.3523
5181.4393
5181.49099
5181.57778
5181.7876
5181.87268
5181.93207
5181.99903
5182.09045
5182.13803
5182.29687
5182.47823
5182.51521
5182.56101
5182.63305
5182.74648
5182.82587
5182.85423
5183.0403
5183.14088
5183.23049
5183.38207
5183.52099
5183.58318
5183.61681
5183.77367
5183.80532
5183.92987
5183.99542
5184.20686
5184.3158
5184.41901
5184.54277
5184.87986
5184.97491
5185.01039
5185.097
5185.18742
5185.31487
5185.35484
5185.39181
5185.4653
5185.59132
5185.66045
5185.77066
5185.88196
5185.94397
5186.03561
5186.09727
5186.1417
5186.24121
5186.36529
5186.50921
5186.57804
5186.61064
5186.64136
5186.98405
5187.0231
5187.16728
5187.20613
5187.34728
5187.38438
5187.4398
5187.5366
5187.73961
5187.87135
5188.07313
5188.19655
5188.28635
5188.34181
5188.45716
5188.68155
5188.78481
5188.83352
5188.99039
5189.19416
5189.28351
5189.32429
5189.36015
5189.52078
5189.60379
5189.71998
5189.76385
5189.83568
5189.93068
5190.06706
5190.25916
5190.35704
5190.54131
5190.60517
5190.75938
5190.94568
5191.01218
5191.07027
5191.25223
5191.30305
5191.33778
5191.4242
5191.52195
5191.69085
5191.87309
5191.93584
5192.10111
5192.14908
5192.19539
5192.25875
5192.35437
5192.58014
5192.63211
5192.79722
5192.84198
5192.89503
5193.10847
5193.20305
5193.28616
5193.40512
5193.67224
5193.73413
5193.77462
5193.8061
5194.02089
5194.05474
5194.32182
5194.48017
5194.62654
5194.76897
5194.94072
5194.99479
5195.04792
5195.11224
5195.37968
5195.51149
5195.61849
5195.77567
5195.90219
5196.03551
5196.11817
5196.14315
5196.175
5196.2083
5196.24845
5196.47943
5196.57211
5196.80147
5196.88487
5197.07355
5197.15089
5197.21537
5197.33336
5197.36334
5197.44858
5197.54286
5197.61751
5197.80359
5197.84872
5198.2352
5198.26267
5198.31001
5198.46468
5198.51492
5198.57556
5198.61153
5198.75378
5198.85511
5199.25177
5199.39221
5199.45447
5199.5156
5199.59417
5199.62936
5199.7162
5199.8074
5200.01302
5200.22467
5200.26536
5200.40597
5200.55995
5200.62967
5200.7358
5200.81136
5200.85608
5200.90546
5200.93685
5200.98258
5201.14706
5201.19876
5201.39005
5201.44876
5201.51743
5201.57763
5201.67725
5201.83444
5201.89764
5201.96944
5202.00832
5202.31814
5202.40504
5202.55451
5202.63834
5202.78393
5202.89625
5202.97305
5203.1479
5203.23702
5203.28405
5203.32578
5203.40255
5203.43
5203.49194
5203.64978
5203.82674
5204.09258
5204.13722
5204.17686
5204.34389
5204.39956
5204.45441
5204.59958
5204.65058
5204.74369
5204.82396
5205.05116
5205.13434
5205.23011
5205.31223
5205.36465
5205.43623
5205.71414
5205.85698
5205.93343
5205.97728
5206.19567
5206.39889
5206.44978
5206.67996
5206.79281
5207.01058
5207.08329
5207.18233
5207.34133
5207.43855
5207.48292
5207.59371
5207.66557
5207.7433
5207.80586
5207.86983
5207.956
5208.08592
5208.16869
5208.30439
5208.38739
5208.43434
5208.72899
5208.81818
5208.90263
5208.9579
5209.25999
5209.3296
5209.38117
5209.57132
5209.63544
5209.71722
5209.93401
5210.05431
5210.13062
5210.389
5210.5622
5210.61403
5210.69065
5210.92991
5211.18358
5211.2248
5211.35114
5211.39479
5211.47376
5211.52718
5211.55659
5211.6156
5211.68359
5211.73084
5211.8442
5212.2246
5212.32437
5212.45453
5212.55953
5212.62332
5212.65763
5212.93566
5213.01021
5213.09285
5213.16861
5213.28639
5213.34022
5213.44708
5213.56361
5213.61213
5213.79108
5213.83228
5213.96531
5214.0687
5214.2827
5214.40632
5214.56542
5214.68414
5214.75751
5215.19277
5215.23314
5215.29419
5215.44711
5215.52905
5215.63942
5215.75549
5215.86489
5215.89754
5215.95081
5216.20693
5216.32291
5216.35703
5216.39529
5216.47961
5216.51545
5216.59682
5216.66606
5216.90758
5216.9688
5217.17785
5217.27928
5217.30969
5217.3604
5217.38979
5217.52826
5217.64735
5217.76819
5217.91413
5218.02067
5218.05198
5218.25773
5218.36911
5218.42039
5218.59731
5218.68176
5218.77608
5218.84774
5219.0149
5219.13564
5219.22686
5219.31378
5219.35091
5219.50489
5219.55566
5219.7465
5219.78385
5220.03471
5220.14881
5220.42618
5220.58119
5220.69559
5220.8722
5220.92653
5220.97075
5221.00962
5221.07278
5221.13739
5221.20868
5221.31736
5221.40695
5221.67811
5221.7496
5221.85872
5221.93822
5221.99113
5222.06184
5222.26276
5222.3496
5222.51623
5222.61573
5222.68642
5222.88887
5222.9438
5223.13038
5223.32351
5223.42869
5223.7865
5223.97821
5224.0292
5224.14199
5224.28997
5224.37103
5224.44311
5224.50272
5224.61144
5224.72511
5224.86335
5224.94003
5225.19561
5225.25026
5225.31223
5225.40375
5225.51496
5225.58508
5225.79482
5225.97205
5226.0961
5226.15319
5226.20604
5226.34845
5226.41375
5226.59081
5226.62237
5226.67857
5226.73907
5226.86759
5226.99826
5227.18104
5227.27748
5227.47047
5227.5573
5227.97669
5228.04909
5228.10331
5228.17453
5228.41296
5228.57217
5228.78109
5228.86367
5228.93754
5229.0202
5229.09642
5229.14917
5229.48883
5229.66239
5229.75767
5229.91222
5229.95194
5230.04497
5230.07799
5230.12937
5230.20146
5230.2737
5230.35504
5230.54161
5230.7962
5230.83025
5230.89627
5230.9829
5231.00974
5231.07993
5231.2169
5231.25727
5231.54155
5231.64742
5231.83925
5231.9165
5231.98574
5232.16622
5232.2699
5232.32947
5232.43006
5232.75732
5232.91833
5233.04355
5233.1649
5233.20962
5233.24192
5233.27774
5233.479
5233.64063
5233.67726
5233.85464
5233.91649
5234.10588
5234.2162
5234.35046
5234.39359
5234.43797
5234.55789
5234.6163
5234.85101
5234.92174
5235.08914
5235.15747
5235.2502
5235.40339
5235.51888
5235.58754
5235.69674
5235.76561
5235.87315
5235.9545
5236.12867
5236.28522
5236.39967
5236.60501
5236.78348
5236.84801
5236.96635
5237.10637
5237.17631
5237.25499
5237.32522
5237.40044
5237.50995
5237.58903
5237.69001
5237.78103
5237.81992
5237.9676
5238.12954
5238.26772
5238.31179
5238.37006
5238.48109
5238.54067
5238.88032
5238.95991
5239.00267
5239.03819
5239.21053
5239.27761
5239.54305
5239.64677
5239.85723
5239.9761
5240.0989
5240.19149
5240.26157
5240.35263
5240.44965
5240.66821
5240.7105
5240.76143
5240.90768
5241.02411
5241.14077
5241.26365
5241.45098
5241.60867
5241.65362
5241.74984
5241.78304
5241.9142
5241.99528
5242.17346
5242.27653
5242.36539
5242.42239
5242.46921
5242.55609
5242.67763
5242.76585
5242.93146
5242.99689
5243.08806
5243.23396
5243.37118
5243.42568
5243.52478
5243.61765
5243.94718
5244.01086
5244.08011
5244.15675
5244.27321
5244.36709
5244.41695
5244.62354
5244.70037
5244.95055
5245.02184
5245.11663
5245.21922
5245.40434
5245.43608
5245.58893
5245.69287
5245.82347
5245.88249
5246.06694
5246.22323
5246.44607
5246.50083
5246.60388
5246.71744
5246.82826
5246.90599
5247.01574
5247.38189
5247.44346
5247.48438
5247.6737
5247.7548
5247.80194
5247.85043
5247.9188
5247.99597
5248.28574
5248.45917
5248.52442
5248.66416
5248.95832
5249.03426
5249.15436
5249.25577
5249.40098
5249.45132
5249.51441
5249.60203
5249.83673
5249.87022
5249.91728
5249.99242
5250.0793
5250.1473
5250.17485
5250.25637
5250.4126
5250.64915
5250.90878
5251.09524
5251.14576
5251.18164
5251.29051
5251.45268
5251.51311
5251.60029
5251.68125
5251.71573
5251.94748
5252.17
5252.23976
5252.4016
5252.44611
5252.50171
5252.70016
5252.80225
5252.85167
5252.93988
5253.03445
5253.23423
5253.36636
5253.47069
5253.51464
5253.5637
5253.89205
5253.98022
5254.06263
5254.08978
5254.28557
5254.32788
5254.38891
5254.41391
5254.54936
5254.72771
5254.94991
5254.99741
5255.12001
5255.35885
5255.41276
5255.47615
5255.51239
5255.54956
5255.70652
5255.84752
5255.95521
5256.25132
5256.41682
5256.52648
5256.60916
5256.72024
5256.87244
5256.91511
5256.9761
5257.00241
5257.09909
5257.16644
5257.25679
5257.33754
5257.49385
5257.64744
5257.85123
5257.99252
5258.18223
5258.23462
5258.356
5258.40621
5258.58776
5258.89557
5259.05436
5259.13557
5259.17967
5259.38944
5259.50026
5259.57749
5259.6762
5259.72047
5259.83546
5259.94372
5260.0011
5260.05437
5260.07933
5260.17531
5260.3107
5260.39323
5260.45837
5260.52646
5260.6885
5260.74098
5260.83449
5260.93022
5261.2492
5261.46431
5261.5291
5261.90198
5261.9678
5262.07491
5262.16704
5262.29427
5262.43484
5262.4698
5262.61189
5262.80186
5262.84822
5262.9944
5263.11136
5263.22031
5263.33292
5263.42837
5263.5869
5263.8445
5264.11419
5264.15102
5264.30461
5264.44111
5264.52988
5264.56649
5264.72597
5264.81121
5264.90581
5264.99867
5265.09129
5265.34782
5265.49898
5265.62911
5265.68166
5265.80459
5265.87311
5265.92362
5266.10705
5266.14461
5266.51026
5266.6621
5266.74528
5266.86051
5266.99768
5267.05813
5267.14771
5267.25176
5267.35362
5267.41927
5267.57872
5267.78099
5267.81485
5267.91729
5268.06719
5268.11365
5268.24609
5268.29876
5268.45818
5268.5482
5268.89008
5268.94574
5269.04819
5269.08554
5269.40509
5269.46096
5269.52953
5269.61374
5269.67089
5269.76166
5269.8765
5269.95345
5270.0428
5270.11926
5270.25562
5270.39561
5270.71474
5270.88537
5270.93532
5270.98171
5271.07783
5271.17296
5271.21376
5271.26262
5271.48657
5271.60975
5271.67189
5271.71838
5271.78511
5271.81206
5272.00432
5272.08082
5272.34333
5272.40252
5272.47563
5272.51253
5272.55232
5272.66306
5272.70557
5272.86923
5272.91165
5273.0811
5273.13196
5273.34576
5273.67044
5273.72529
5273.8223
5273.88364
5274.06364
5274.16951
5274.26766
5274.31452
5274.35064
5274.44792
5274.50578
5274.68611
5274.79601
5274.90107
5274.94098
5275.47982
5275.56541
5275.65545
5275.73104
5275.78467
5275.86141
5275.8987
5276.01587
5276.18746
5276.33383
5276.48598
5276.52552
5276.70644
5276.8623
5276.93994
5277.17178
5277.42194
5277.57441
5277.71601
5277.77252
5277.83879
5277.88595
5278.0111
5278.07501
5278.13408
5278.18321
5278.32756
5278.4447
5278.51189
5278.62035
5278.83688
5278.8809
5279.06131
5279.1133
5279.20911
5279.34418
5279.39362
5279.6326
5279.69329
5279.75885
5279.84126
5279.88838
5280.24589
5280.31819
5280.34657
5280.50226
5280.70833
5281.13492
5281.21119
5281.26905
5281.29176
5281.35787
5281.58839
5281.6862
5281.80433
5281.88866
5282.15388
5282.32251
5282.40102
5282.4577
5282.64052
5282.86864
5282.91113
5282.97101
5283.04205
5283.16527
5283.26153
5283.43321
5283.51619
5283.57375
5283.62434
5283.94013
5284.00456
5284.12051
5284.17914
5284.41548
5284.46632
5284.54358
5284.74182
5284.87582
5284.93663
5285.02852
5285.09617
5285.16819
5285.24004
5285.29643
5285.54578
5285.95907
5286.04375
5286.18158
5286.2781
5286.37046
5286.46404
5286.67071
5286.89643
5287.00505
5287.03587
5287.07064
5287.17168
5287.26725
5287.44574
5287.49307
5287.59507
5287.7029
5287.73863
5287.95916
5288.06349
5288.32048
5288.34722
5288.51018
5288.59706
5288.7573
5288.81315
5289.04338
5289.11037
5289.1608
5289.30449
5289.356
5289.4436
5289.56098
5289.73954
5289.7741
5289.84247
5289.93343
5289.99301
5290.08647
5290.1404
5290.21945
5290.41847
5290.49585
5290.68924
5290.76391
5290.87714
5290.96046
5291.08204
5291.2419
5291.27955
5291.33436
5291.40149
5291.54685
5291.96717
5292.09612
5292.14558
5292.24151
5292.42604
5292.4531
5292.63372
5292.83431
5292.92637
5292.98951
5293.23298
5293.27674
5293.362
5293.54918
5293.62348
5293.72833
5293.79306
5293.87516
5294.00279
5294.04806
5294.12702
5294.16699
5294.21316
5294.28244
5294.37859
5294.7953
5294.9199
5295.00523
5295.18784
5295.26503
5295.44392
5295.55494
5295.59956
5295.6525
5295.75227
5295.81836
5296.06268
5296.16925
5296.22462
5296.32177
5296.43422
5296.54462
5296.5929
5296.80973
5296.86089
5297.02813
5297.12399
5297.17328
5297.23455
5297.39219
5297.45285
5297.62717
5297.675
5297.70142
5297.75483
5297.93381
5298.10906
5298.31092
5298.36744
5298.4233
5298.57439
5298.62708
5298.6766
5298.87805
5299.02851
5299.11259
5299.24753
5299.35758
5299.50778
5299.69858
5299.8372
5299.9427
5300.00879
5300.08751
5300.1815
5300.26572
5300.34325
5300.71208
5300.82644
5300.86501
5300.92394
5300.96865
5301.1645
5301.20714
5301.25732
5301.33941
5301.43651
5301.67606
5301.77366
5301.87373
5301.92849
5302.01541
5302.06325
5302.2181
5302.31925
5302.44781
5302.55023
5302.60602
5302.67564
5302.7926
5302.9547
5303.10205
5303.38706
5303.56426
5303.67904
5303.7105
5303.74631
5303.80217
5303.83774
5303.94014
5303.99293
5304.38128
5304.49685
5304.63703
5304.84708
5304.88094
5304.95206
5304.97951
5305.06004
5305.088
5305.17261
5305.36998
5305.48863
5305.56902
5305.63762
5305.9709
5305.99404
5306.17086
5306.28702
5306.32387
5306.38547
5306.479
5306.53326
5306.58249
5306.63623
5306.71752
5306.77893
5306.86016
5306.92058
5306.96192
5307.04475
5307.13719
5307.21777
5307.32725
5307.56812
5307.87483
5307.90712
5308.03164
5308.10513
5308.16831
5308.32959
5308.39537
5308.46389
5308.6159
5308.63406
5308.71388
5308.84819
5308.91916
5308.96681
5309.15557
5309.21678
5309.41084
5309.51821
5309.57201
5309.63245
5309.80279
5309.84558
5310.1236
5310.26997
5310.35675
5310.41075
5310.45671
5310.50266
5310.6172
5310.71949
5311.1097
5311.20739
5311.35301
5311.4004
5311.43735
5311.5106
5311.64472
5311.72223
5311.76344
5311.83908
5311.88868
5311.94513
5312.15226
5312.2136
5312.2957
5312.46329
5312.52714
5312.57532
5312.71623
5312.76507
5312.87703
5313.08161
5313.15697
5313.34076
5313.38017
5313.49167
5313.55349
5313.63457
5313.82158
5313.86254
5313.92294
5313.93866
5314.17792
5314.37157
5314.47422
5314.50917
5314.54273
5314.78714
5314.88864
5314.94811
5314.99283
5315.15275
5315.17478
5315.22037
5315.64698
5315.72298
5315.78121
5315.81624
5315.91412
5316.00191
5316.15575
5316.19751
5316.26382
5316.32734
5316.44558
5316.51054
5316.56862
5316.6699
5316.83866
5316.96324
5316.98902
5317.16685
5317.19677
5317.40373
5317.44169
5317.52976
5317.6613
5317.74143
5317.80712
5317.83756
5317.99915
5318.16619
5318.43001
5318.62425
5318.79472
5318.88391
5318.95408
5319.08108
5319.21638
5319.30056
5319.33717
5319.38066
5319.48626
5319.59537
5319.74093
5319.78763
5319.81605
5319.89301
5319.99246
5320.05426
5320.10636
5320.17242
5320.23717
5320.30032
5320.54434
5320.60771
5320.91927
5320.9765
5321.11316
5321.24016
5321.30079
5321.38127
5321.44386
5321.56586
5321.60788
5321.83472
5321.87849
5322.01308
5322.08201
5322.19175
5322.35648
5322.65297
5322.70211
5322.832
5322.89954
5322.94221
5323.00311
5323.1798
5323.22227
5323.26519
5323.28478
5323.39341
5323.61013
5323.74098
5323.84914
5323.9005
5323.99158
5324.09844
5324.26413
5324.28935
5324.42737
5324.5146
5324.80359
5324.85868
5324.94779
5325.0993
5325.22396
5325.27658
5325.31712
5325.41207
5325.48352
5325.67358
5325.85942
5325.93807
5326.03252
5326.08812
5326.13586
5326.29949
5326.35899
5326.45503
5326.79674
5326.8989
5327.11861
5327.25757
5327.33914
5327.56534
5327.69708
5327.80193
5327.8622
5327.99699
5328.28045
5328.41166
5328.55118
5328.62288
5328.68057
5328.7506
5328.78023
5328.85398
5329.03845
5329.14528
5329.43253
5329.55311
5329.61759
5329.6877
5329.80783
5330.0497
5330.14365
5330.22998
5330.31204
5330.38617
5330.43902
5330.49214
5330.80776
5330.87217
5330.94499
5331.07388
5331.10373
5331.25101
5331.28799
5331.3939
5331.70102
5331.78101
5332.17079
5332.27193
5332.32784
5332.47002
5332.73026
5332.82373
5332.89449
5332.9176
5333.03148
5333.12303
5333.18025
5333.34732
5333.50249
5333.60243
5333.71291
5333.75341
5333.82907
5333.88614
5333.92895
5334.01514
5334.15191
5334.18419
5334.21631
5334.32519
5334.40422
5334.4937
5334.55435
5334.65041
5334.80439
5335.0269
5335.09199
5335.17429
5335.39409
5335.58365
5335.95016
5336.21246
5336.25446
5336.36592
5336.40417
5336.45207
5336.50039
5336.60013
5336.9039
5336.9693
5337.06874
5337.12359
5337.22106
5337.28886
5337.39865
5337.43575
5337.64719
5337.73114
5337.80583
5337.84983
5337.88993
5338.00725
5338.06365
5338.31237
5338.43038
5338.53436
5338.58096
5338.65864
5338.9222
5339.02435
5339.21821
5339.26405
5339.41694
5339.47451
5339.51369
5339.5646
5339.63203
5339.74441
5339.81366
5339.86269
5340.06781
5340.17188
5340.32932
5340.4537
5340.57357
5340.61402
5340.79416
5340.84856
5340.97987
5341.03207
5341.07547
5341.13154
5341.44859
5341.53167
5341.57576
5341.72938
5341.81612
5341.8548
5341.98375
5342.10524
5342.35406
5342.54347
5342.59327
5342.68257
5343.02544
5343.1273
5343.24545
5343.31341
5343.34888
5343.37196
5343.4418
5343.63028
5343.67885
5343.74642
5343.7937
5344.07393
5344.13024
5344.28981
5344.52173
5344.62719
5344.70138
5344.7737
5344.88961
5345.2124
5345.27716
5345.35538
5345.48076
5345.52781
5345.61246
5345.65218
5345.70585
5345.76799
5345.96052
5346.04871
5346.11086
5346.17576
5346.25344
5346.33069
5346.48705
5346.68152
5346.83039
5346.98143
5347.31368
5347.34984
5347.3975
5347.54033
5347.60038
5347.63989
5347.72035
5347.77634
5347.83615
5347.97357
5348.15927
5348.20109
5348.38287
5348.52877
5348.85919
5348.95722
5349.22528
5349.29997
5349.34956
5349.45304
5349.58292
5349.65951
5349.71498
5349.7741
5349.82274
5349.9106
5350.05663
5350.09752
5350.20739
5350.36726
5350.42728
5350.45828
5350.57515
5350.63204
5350.87282
5350.95874
5351.07598
5351.11453
5351.28966
5351.36466
5351.4438
5351.49171
5351.82025
5351.96661
5351.9967
5352.09007
5352.21275
5352.31204
5352.36205
5352.51301
5352.79485
5352.91621
5352.96161
5353.21671
5353.24643
5353.26615
5353.40281
5353.45815
5353.52545
5353.57753
5353.86276
5353.92994
5353.97314
5354.08098
5354.49962
5354.63813
5354.70832
5354.85676
5354.90132
5355.07253
5355.11868
5355.19059
5355.25895
5355.29467
5355.33421
5355.39159
5355.42284
5355.50272
5355.64967
5355.72742
5355.84378
5355.96092
5356.00653
5356.06744
5356.1131
5356.25282
5356.32244
5356.544
5356.68008
5356.80419
5356.86346
5356.96208
5357.07386
5357.16045
5357.21487
5357.29102
5357.32559
5357.40292
5357.55645
5357.66722
5357.70702
5357.96696
5358.12597
5358.18098
5358.24088
5358.29294
5358.33022
5358.48565
5358.74906
5358.77183
5358.86533
5358.96101
5359.14599
5359.1983
5359.2519
5359.40499
5359.48627
5359.63544
5360.02705
5360.08557
5360.12187
5360.25507
5360.3519
5360.39706
5360.49382
5360.66471
5360.91554
5361.0509
5361.15232
5361.23591
5361.3159
5361.43027
5361.49401
5361.613
5361.73012
5361.80688
5361.869
5361.91167
5362.01727
5362.32594
5362.46503
5362.56192
5362.7203
5362.7651
5362.81376
5362.87002
5362.94441
5362.98687
5363.25097
5363.30783
5363.40144
5363.45981
5363.51383
5363.58853
5363.7277
5363.86518
5364.16233
5364.18737
5364.35259
5364.41829
5364.47132
5364.73143
5364.82374
5364.91944
5364.94707
5365.05045
5365.33182
5365.48257
5365.57437
5365.64695
5365.75607
5365.87382
5365.91577
5365.98615
5366.0776
5366.17288
5366.27247
5366.30834
5366.46349
5366.59529
5366.92078
5367.07314
5367.15172
5367.20997
5367.33275
5367.41641
5367.53612
5367.66888
5367.84335
5367.93323
5368.09155
5368.1442
5368.2029
5368.27083
5368.37899
5368.44405
5368.63422
5368.70004
5368.77774
5368.88324
5368.94187
5369.13836
5369.24826
5369.3045
5369.67309
5369.73785
5369.79166
5369.8337
5369.87872
5370.10092
5370.13042
5370.18708
5370.3531
5370.5062
5370.59511
5370.66359
5370.71056
5370.88153
5371.0436
5371.1675
5371.20139
5371.34863
5371.54076
5371.62065
5371.79955
5371.86225
5372.01976
5372.17597
5372.21235
5372.26838
5372.42719
5372.5398
5372.66251
5372.72654
5372.80561
5372.88892
5373.00452
5373.06563
5373.21444
5373.30995
5373.38613
5373.42373
5373.63038
5373.69197
5373.75106
5373.83776
5374.1663
5374.19293
5374.33404
5374.53833
5374.60937
5374.80635
5374.90206
5374.9942
5375.03334
5375.12346
5375.40586
5375.4506
5375.70718
5375.77218
5375.9165
5375.94881
5376.20353
5376.30783
5376.40887
5376.51627
5376.56016
5376.66613
5376.69089
5376.73126
5376.84448
5376.87378
5376.98461
5377.10796
5377.20541
5377.30542
5377.34241
5377.59636
5377.65726
5377.77057
5377.80354
5377.89759
5377.96801
5378.0483
5378.1011
5378.32823
5378.51207
5378.66698
5378.75253
5378.79408
5378.85137
5379.02786
5379.1549
5379.23756
5379.28328
5379.56535
5379.68164
5379.75593
5379.8301
5379.89845
5380.22965
5380.31175
5380.42446
5380.51614
5380.56435
5380.59814
5380.68918
5380.76915
5380.86016
5381.02875
5381.17811
5381.2629
5381.31155
5381.45999
5381.48663
5381.5607
5381.62824
5381.69208
5381.86627
5381.91197
5382.08344
5382.15945
5382.23439
5382.33741
5382.37341
5382.41619
5382.82187
5383.06136
5383.13513
5383.2088
5383.29959
5383.3743
5383.45723
5383.56351
5383.69937
5383.85038
5383.9379
5383.97281
5384.18799
5384.29542
5384.34825
5384.52208
5384.64223
5384.71111
5384.84161
5384.88668
5385.04092
5385.1449
5385.27611
5385.33765
5385.39735
5385.42001
5385.48726
5385.56843
5385.62573
5385.71249
5385.73887
5385.85437
5386.11703
5386.26955
5386.36463
5386.44076
5386.58195
5386.69842
5386.91449
5386.94767
5387.30184
5387.60281
5387.69854
5387.90351
5388.04443
5388.06633
5388.14801
5388.34494
5388.40633
5388.45159
5388.58355
5388.66807
5388.77301
5388.9127
5389.16763
5389.22018
5389.31206
5389.44635
5389.49006
5389.57322
5389.66885
5389.74929
5389.96752
5390.2426
5390.32514
5390.44325
5390.52314
5390.55147
5390.65944
5390.99746
5391.07042
5391.25393
5391.28993
5391.35928
5391.40766
5391.59128
5391.67386
5391.80286
5392.019
5392.06805
5392.18731
5392.31326
5392.37726
5392.40221
5392.48449
5392.58397
5392.62691
5392.85108
5392.9011
5392.98072
5393.01337
5393.12029
5393.25981
5393.57034
5393.63463
5393.69841
5393.78223
5393.81184
5393.86658
5394.02873
5394.12023
5394.16602
5394.24759
5394.42718
5394.50176
5394.68778
5394.74551
5394.81278
5394.85355
5394.90781
5395.02005
5395.23854
5395.2798
5395.3311
5395.42486
5395.5338
5395.69739
5395.79916
5395.93723
5395.98029
5396.21849
5396.57581
5396.81823
5397.02142
5397.10372
5397.20876
5397.25666
5397.31644
5397.43981
5397.67996
5397.82131
5397.91851
5397.95837
5398.13738
5398.20822
5398.39291
5398.57418
5398.80529
5398.89713
5398.96666
5399.04444
5399.0798
5399.19615
5399.42632
5399.4963
5399.59132
5399.76454
5399.81657
5399.85464
5399.95013
5400.01183
5400.04828
5400.14121
5400.35277
5400.49285
5400.67116
5400.83032
5400.92365
5400.97099
5401.0479
5401.15218
5401.22984
5401.30873
5401.358
5401.42572
5401.52434
5401.82732
5401.8699
5401.9362
5401.99628
5402.08356
5402.11665
5402.51716
5402.78598
5402.82942
5402.96157
5403.07026
5403.09449
5403.16683
5403.20212
5403.25763
5403.48569
5403.52256
5404.1211
5404.28693
5404.39732
5404.57347
5404.62467
5404.66521
5404.80313
5404.88226
5404.98959
5405.10303
5405.28417
5405.37438
5405.55631
5405.61619
5405.75475
5405.78443
5405.85101
5405.89513
5405.96603
5406.05857
5406.13344
5406.19901
5406.27026
5406.34665
5406.46876
5406.77002
5406.88139
5406.91427
5407.14223
5407.24573
5407.35738
5407.41921
5407.63198
5407.75568
5408.03879
5408.23506
5408.30131
5408.37284
5408.52141
5408.58664
5408.63069
5408.71186
5408.77815
5408.84419
5409.10246
5409.15647
5409.20973
5409.35819
5409.41149
5409.47793
5409.69878
5409.73726
5409.81467
5409.97721
5410.25623
5410.46795
5410.58658
5410.62201
5410.91443
5411.05546
5411.20507
5411.32158
5411.42618
5411.50985
5411.68507
5411.84945
5411.90829
5411.9703
5412.03415
5412.06513
5412.18614
5412.30194
5412.45057
5412.49108
5412.53764
5412.6404
5412.69847
5412.86928
5412.92053
5413.10065
5413.12444
5413.28699
5413.4211
5413.54879
5413.63737
5413.70363
5413.81938
5414.05655
5414.13719
5414.29809
5414.36382
5414.47947
5414.54052
5414.58825
5414.76376
5414.82259
5415.00599
5415.1044
5415.17588
5415.22767
5415.30213
5415.36615
5415.48674
5415.66959
5415.75482
5415.81023
5416.02472
5416.10454
5416.30154
5416.39336
5416.48108
5416.66971
5416.71432
5416.76988
5416.82264
5416.94084
5417.00676
5417.14549
5417.2696
5417.40751
5417.45948
5417.56612
5417.82958
5417.95677
5418.00795
5418.10765
5418.56694
5418.65877
5418.70445
5418.91713
5418.95001
5419.01002
5419.11883
5419.31428
5419.47765
5419.52757
5419.59633
5419.71325
5419.82741
5419.89427
5420.00643
5420.22843
5420.26881
5420.45662
5420.50848
5420.89219
5420.94586
5421.03317
5421.07802
5421.34231
5421.38211
5421.56657
5421.89892
5421.94715
5421.97789
5422.02623
5422.05678
5422.35029
5422.41006
5422.4589
5422.53147
5422.6275
5422.76495
5422.86398
5423.12874
5423.28188
5423.38213
5423.71168
5423.77345
5424.11168
5424.20789
5424.46005
5424.52347
5424.71248
5424.76915
5424.81329
5424.94264
5424.97774
5425.0393
5425.08099
5425.20314
5425.62485
5425.6801
5425.70968
5425.8063
5426.02208
5426.13843
5426.30145
5426.37991
5426.47153
5426.62131
5426.69762
5426.85483
5426.88271
5426.94261
5427.01537
5427.18684
5427.24125
5427.29259
5427.35611
5427.48051
5427.58378
5427.65885
5427.8462
5428.09933
5428.35405
5428.47855
5428.65212
5428.73922
5428.82812
5428.95073
5429.00946
5429.05962
5429.16339
5429.46526
5429.56446
5429.64471
5429.75668
5429.91187
5429.99461
5430.05976
5430.24654
5430.3308
5430.44148
5430.49287
5430.54691
5430.58574
5430.73767
5430.86241
5431.1994
5431.32174
5431.38589
5431.51327
5431.60738
5431.68786
5431.79768
5431.84513
5432.06885
5432.18204
5432.3725
5432.62292
5432.69709
5432.82008
5432.91553
5433.09998
5433.20882
5433.26236
5433.30282
5433.33377
5433.43334
5433.51996
5433.59045
5434.03722
5434.12027
5434.24026
5434.28487
5434.37725
5434.48379
5434.63225
5434.74312
5434.80564
5434.87184
5434.9253
5434.98428
5435.06337
5435.23337
5435.33532
5435.43658
5435.49083
5435.588
5435.67568
5435.80206
5435.85278
5435.97288
5436.24607
5436.48016
5436.576
5436.67459
5436.85257
5436.91982
5437.03917
5437.07203
5437.22195
5437.30474
5437.369
5437.40837
5437.44484
5437.52784
5437.67039
5437.72802
5437.84422
5437.9723
5438.09397
5438.39989
5438.46905
5438.53326
5438.58285
5438.62302
5438.73184
5438.90079
5439.12763
5439.20916
5439.27598
5439.3635
5439.58396
5439.68948
5439.72726
5439.8135
5439.91211
5439.94281
5439.99646
5440.16815
5440.22472
5440.32045
5440.45161
5440.49581
5440.56472
5440.67173
5440.7063
5440.88154
5440.95889
5441.01146
5441.22741
5441.26506
5441.36918
5441.43614
5441.4719
5441.60794
5441.7332
5441.87704
5442.07818
5442.43173
5442.47236
5442.53532
5442.576
5442.62691
5442.66351
5442.75609
5442.83879
5442.89347
5443.0974
5443.16609
5443.20882
5443.34978
5443.42194
5443.62256
5443.71964
5443.82278
5444.02495
5444.07036
5444.10789
5444.1846
5444.26885
5444.47679
5444.54518
5444.59493
5444.81749
5444.97258
5445.12961
5445.18055
5445.32939
5445.41922
5445.68288
5445.71417
5445.85604
5446.21007
5446.29117
5446.35426
5446.43776
5446.5935
5446.69426
5446.78521
5446.92717
5447.00415
5447.04507
5447.26971
5447.30743
5447.5037
5447.56621
5447.6685
5447.82352
5447.95611
5448.08746
5448.1675
5448.28138
5448.46117
5448.60537
5448.65844
5448.70492
5448.74252
5448.86066
5448.9653
5449.077
5449.2384
5449.34399
5449.54241
5449.63719
5449.79311
5449.85587
5449.899
5450.01106
5450.09553
5450.23835
5450.26781
5450.3608
5450.50805
5450.58435
5450.71227
5450.75399
5451.19224
5451.41282
5451.63614
5451.70611
5451.74483
5451.80643
5451.89616
5452.02106
5452.07916
5452.16448
5452.31405
5452.3763
5452.43748
5452.50452
5452.57345
5452.64277
5452.84057
5453.03824
5453.16906
5453.22504
5453.27172
5453.31773
5453.36242
5453.46599
5453.60343
5453.75107
5453.80541
5454.00506
5454.13513
5454.25595
5454.31216
5454.37722
5454.44436
5454.55436
5454.73592
5454.79096
5454.85266
5455.12808
5455.28921
5455.37346
5455.45691
5455.52837
5455.63316
5455.66079
5455.85622
5455.91942
5455.95039
5456.07568
5456.2877
5456.3542
5456.41394
5456.45508
5456.53343
5456.6271
5456.66905
5456.7159
5457.03024
5457.11922
5457.18588
5457.25965
5457.52382
5457.66771
5457.70228
5457.9104
5457.98049
5458.07969
5458.14643
5458.26366
5458.52161
5458.58899
5458.64967
5458.74327
5458.80644
5458.88491
5458.91365
5458.95098
5459.20797
5459.35462
5459.40071
5459.53096
5459.905
5459.98101
5460.05489
5460.20438
5460.25764
5460.39732
5460.42905
5460.58723
5460.66115
5460.71245
5460.83998
5460.95942
5461.1526
5461.24064
5461.32213
5461.38266
5461.43365
5461.48494
5461.54904
5461.70368
5461.8681
5461.93985
5462.19514
5462.2412
5462.41266
5462.57702
5462.73788
5462.91894
5462.95105
5463.08568
5463.1931
5463.28638
5463.3662
5463.39908
5463.47769
5463.68485
5463.7715
5463.88978
5464.03187
5464.0903
5464.1865
5464.22658
5464.31072
5464.42566
5464.53866
5464.58861
5464.72596
5464.84108
5465.30061
5465.35894
5465.49403
5465.60383
5465.71056
5465.92989
5466.0655
5466.12336
5466.14682
5466.19711
5466.28696
5466.40157
5466.44954
5466.53488
5466.60859
5466.7226
5466.93107
5467.05417
5467.12707
5467.23787
5467.37982
5467.47651
5467.59543
5467.78695
5467.8421
5468.06721
5468.14267
5468.34714
5468.47312
5468.93122
5469.00879
5469.12865
5469.23398
5469.28906
5469.41996
5469.46502
5469.58923
5469.75229
5470.15554
5470.19697
5470.27331
5470.34354
5470.38747
5470.46381
5470.51473
5470.5698
5470.68557
5471.01867
5471.11528
5471.23073
5471.41684
5471.46103
5471.50331
5471.7575
5471.93545
5472.11731
5472.18241
5472.26564
5472.31284
5472.45593
5472.6315
5472.68573
5472.71831
5472.78196
5473.04305
5473.10028
5473.17879
5473.26296
5473.38594
5473.52793
5473.67198
5473.76166
5474.11933
5474.26886
5474.38172
5474.55639
5474.59923
5474.71429
5474.78478
5474.81582
5474.91729
5474.95354
5475.10279
5475.25363
5475.42266
5475.50982
5475.64825
5475.76217
5475.85974
5475.91229
5476.0306
5476.07963
5476.23265
5476.31085
5476.36987
5476.42053
5476.47834
5476.51421
5476.61631
5476.79097
5476.93151
5477.14178
5477.22489
5477.27295
5477.47229
5477.64364
5477.70393
5477.77488
5477.88174
5478.01075
5478.13658
5478.2801
5478.48893
5478.66612
5478.74684
5478.79171
5478.89338
5479.2441
5479.31056
5479.3668
5479.45277
5479.48967
5479.62895
5479.70278
5479.8521
5479.88864
5480.01733
5480.3471
5480.38812
5480.461
5480.5655
5480.61701
5480.67795
5480.71289
5480.85445
5481.00085
5481.09896
5481.23171
5481.27947
5481.32888
5481.37819
5481.44119
5481.46871
5481.50246
5481.60702
5481.7678
5481.89278
5482.07213
5482.19946
5482.33389
5482.39604
5482.46466
5482.5031
5482.55645
5482.80439
5482.88227
5483.18539
5483.40129
5483.46573
5483.57069
5483.65086
5483.70263
5483.73576
5483.78849
5483.93317
5484.03346
5484.25124
5484.28239
5484.32815
5484.50336
5484.90763
5484.98499
5485.03846
5485.10225
5485.27307
5485.38052
5485.49527
5485.59519
5485.64242
5485.74101
5485.88567
5486.10625
5486.22794
5486.35426
5486.62101
5486.74668
5486.86304
5486.90314
5486.94162
5487.03636
5487.12935
5487.23106
5487.5023
5487.60876
5487.78137
5487.95433
5487.97848
5488.18073
5488.29486
5488.37366
5488.41533
5488.52786
5488.68194
5488.72387
5488.79369
5488.90365
5488.97156
5489.05478
5489.1392
5489.45061
5489.51609
5489.55858
5489.61231
5489.6422
5489.67599
5489.7806
5490.09546
5490.21039
5490.28729
5490.38685
5490.5102
5490.54058
5490.62737
5490.80925
5491.16146
5491.24389
5491.29935
5491.34217
5491.53736
5491.70535
5491.84301
5491.90327
5492.26879
5492.29232
5492.38784
5492.52486
5492.64919
5492.72945
5492.93027
5493.04185
5493.19073
5493.33961
5493.38451
5493.47904
5493.57406
5493.71374
5493.9055
5494.04923
5494.11279
5494.14942
5494.41693
5494.55113
5494.68459
5494.72979
5494.79768
5494.87647
5494.95418
5495.21806
5495.26655
5495.47096
5495.55581
5495.61722
5495.73247
5495.78008
5495.80433
5495.82746
5495.88843
5496.0349
5496.11176
5496.30872
5496.52026
5496.61706
5496.73168
5496.8276
5496.99828
5497.04369
5497.10105
5497.22157
5497.30997
5497.37496
5497.6643
5497.75103
5497.87201
5498.31509
5498.37742
5498.4384
5498.62927
5498.67392
5498.71799
5498.82479
5498.91793
5498.9803
5499.04456
5499.19374
5499.33991
5499.43418
5499.65982
5499.85593
5499.98145
5500.11613
5500.30162
5500.3443
5500.37571
5500.44324
5500.49799
5500.67652
5500.73125
5500.8231
5500.89481
5500.96282
5501.03444
5501.22917
5501.50028
5501.60006
5501.64241
5501.71126
5501.8189
5501.88273
5501.93121
5502.01947
5502.08365
5502.13007
5502.20656
5502.66061
5502.89435
5502.96783
5503.09851
5503.15654
5503.48239
5503.55003
5503.57538
5503.69256
5503.84776
5503.93101
5504.02957
5504.14065
5504.22913
5504.45189
5504.56053
5504.60704
5504.67081
5504.91335
5505.00649
5505.2047
5505.26984
5505.33897
5505.41161
5505.48515
5505.81953
5506.14659
5506.1863
5506.23966
5506.29421
5506.344
5506.59704
5506.63052
5506.84118
5506.87585
5506.94493
5506.98486
5507.04124
5507.12546
5507.26275
5507.35998
5507.40263
5507.64168
5507.68329
5507.77801
5507.91489
5507.99422
5508.03515
5508.0842
5508.31987
5508.47923
5508.68676
5508.7486
5508.85119
5509.14253
5509.24485
5509.29694
5509.40187
5509.66395
5509.78603
5510.11615
5510.15087
5510.20912
5510.30511
5510.47651
5510.53493
5510.68342
5510.82903
5510.86783
5510.92124
5511.00809
5511.18788
5511.21316
5511.31856
5511.43525
5511.51959
5511.55664
5511.58271
5511.72677
5511.99974
5512.16951
5512.43277
5512.54898
5512.67165
5512.73482
5512.7699
5513.00167
5513.05326
5513.43019
5513.54944
5513.642
5513.75871
5513.82457
5513.93077
5514.18247
5514.24259
5514.32028
5514.38611
5514.47752
5514.52252
5514.57149
5514.68428
5514.77488
5515.10393
5515.16938
5515.23923
5515.40196
5515.6265
5515.66025
5515.88164
5515.93181
5515.96938
5516.06302
5516.14218
5516.19457
5516.24583
5516.31027
5516.5103
5516.86685
5516.98806
5517.16637
5517.26412
5517.45306
5517.53085
5517.66823
5517.73488
5517.7982
5517.8661
5517.92185
5518.03364
5518.09346
5518.24651
5518.31113
5518.3827
5518.48598
5518.63944
5519.01548
5519.09459
5519.22903
5519.27097
5519.39966
5519.53856
5519.58213
5519.79067
5519.8675
5519.91036
5520.084
5520.19354
5520.24456
5520.303
5520.35606
5520.60355
5520.65315
5520.71801
5520.82535
5520.86375
5520.9864
5521.03699
5521.1998
5521.51849
5521.64999
5521.72047
5521.78261
5521.84559
5522.17039
5522.25893
5522.39843
5522.47369
5522.52503
5522.58426
5522.71362
5522.88655
5523.01026
5523.1053
5523.20551
5523.34686
5523.38303
5523.68938
5523.85954
5523.94704
5524.14986
5524.19419
5524.26715
5524.39593
5524.54616
5524.58616
5524.86672
5524.9026
5525.08327
5525.14653
5525.28373
5525.32634
5525.54265
5525.59895
5525.65549
5525.89854
5525.98936
5526.07175
5526.10952
5526.14361
5526.30881
5526.39079
5526.43542
5526.52934
5526.63494
5526.7083
5527.03606
5527.06283
5527.10997
5527.29833
5527.33736
5527.41183
5527.57245
5527.84319
5527.96181
5528.02991
5528.06275
5528.16178
5528.27418
5528.36132
5528.41456
5528.5155
5528.56401
5528.6574
5528.79598
5528.92612
5529.08799
5529.27471
5529.41809
5529.46256
5529.53342
5529.60385
5529.80772
5529.95169
5530.05372
5530.17538
5530.27868
5530.36027
5530.51504
5530.77653
5530.85594
5530.91778
5531.07927
5531.1361
5531.25419
5531.31132
5531.3606
5531.57974
5531.65431
5531.70819
5531.74142
5531.80255
5532.03935
5532.33394
5532.4287
5532.56144
5532.59229
5532.66003
5532.78764
5532.86862
5532.9433
5533.03697
5533.12646
5533.18704
5533.49815
5533.5767
5533.64718
5533.70527
5533.82501
5534.08228
5534.26839
5534.34484
5534.4959
5534.62035
5534.69947
5534.74219
5534.79662
5534.85281
5534.89652
5535.02577
5535.09814
5535.33719
5535.38937
5535.49708
5535.62458
5535.79153
5535.90107
5536.30156
5536.36186
5536.39839
5536.45103
5536.51436
5536.55552
5536.57445
5536.64416
5536.74988
5536.79918
5537.02712
5537.28059
5537.43552
5537.47006
5537.60698
5537.77592
5537.95459
5538.12463
5538.24411
5538.3325
5538.47067
5538.52113
5538.64507
5538.7563
5538.78393
5538.86854
5538.93847
5539.06837
5539.31866
5539.38615
5539.56247
5539.59541
5539.66746
5539.90838
5539.95997
5540.01332
5540.08139
5540.16877
5540.21611
5540.34311
5540.57815
5540.63922
5540.822
5540.87588
5540.96724
5541.06002
5541.11311
5541.22731
5541.5453
5541.64486
5541.6941
5541.77531
5541.83942
5541.90932
5541.93584
5542.13996
5542.23382
5542.39804
5542.62671
5542.75458
5542.79116
5542.90091
5542.98178
5543.02631
5543.1009
5543.15055
5543.33001
5543.37041
5543.41417
5543.59413
5543.67908
5543.79639
5543.89163
5544.21146
5544.28996
5544.42444
5544.484
5544.57966
5544.67895
5544.73412
5544.79556
5544.84046
5544.99372
5545.17154
5545.23365
5545.2789
5545.49964
5545.59031
5545.66686
5545.91248
5546.03317
5546.21482
5546.29059
5546.34892
5546.38716
5546.48817
5546.66252
5546.82961
5546.89905
5547.17233
5547.39329
5547.45584
5547.6867
5547.79243
5547.83222
5547.89319
5547.92857
5547.99735
5548.17192
5548.3199
5548.3948
5548.43285
5548.49056
5548.69271
5548.98232
5549.06224
5549.2009
5549.2729
5549.34326
5549.46586
5549.76764
5549.92607
5549.96337
5550.00381
5550.10265
5550.13972
5550.18053
5550.34257
5550.42596
5550.67643
5551.01319
5551.10845
5551.12902
5551.22603
5551.29438
5551.34192
5551.43485
5551.50137
5551.61384
5551.65055
5551.73828
5551.78853
5551.94399
5551.98608
5552.01511
5552.13055
5552.19409
5552.50261
5552.54313
5552.7076
5552.82096
5552.86254
5553.01805
5553.18217
5553.42328
5553.53401
5553.68389
5553.79221
5553.89602
5553.94784
5553.98799
5554.02922
5554.07914
5554.4573
5554.50326
5554.63613
5554.74887
5554.81183
5554.89919
5554.97104
5555.06205
5555.12945
5555.17313
5555.26292
5555.31079
5555.39511
5555.55482
5555.62492
5555.69964
5555.73683
5555.84326
5556.08078
5556.24826
5556.39906
5556.51793
5556.75932
5556.80126
5556.84991
5556.89819
5557.0102
5557.04019
5557.2118
5557.37166
5557.44265
5557.50302
5557.53982
5557.63595
5557.87337
5558.07985
5558.32009
5558.36757
5558.43134
5558.64067
5558.78588
5558.84813
5558.90608
5559.00514
5559.16575
5559.20945
5559.42357
5559.56121
5559.73167
5559.8352
5559.9868
5560.07347
5560.13482
5560.20104
5560.4929
5560.55934
5560.62661
5560.82017
5560.88078
5560.90763
5561.09129
5561.21921
5561.31175
5561.35032
5561.52957
5561.79354
5561.84579
5561.9521
5562.03224
5562.12202
5562.25538
5562.58937
5562.71803
5562.76633
5562.88776
5562.93168
5563.00802
5563.23324
5563.37649
5563.42794
5563.67704
5563.94268
5563.99793
5564.05625
5564.2018
5564.38587
5564.51634
5564.72383
5564.77241
5564.82053
5564.94837
5565.01183
5565.0752
5565.1769
5565.20561
5565.32778
5565.3841
5565.56048
5565.79074
5565.98872
5566.07928
5566.17653
5566.23642
5566.29605
5566.34373
5566.76131
5566.95161
5566.9835
5567.02465
5567.07731
5567.19354
5567.24065
5567.3679
5567.39263
5567.49939
5567.55922
5567.6069
5567.66597
5567.88358
5567.97283
5568.09297
5568.13098
5568.20656
5568.30472
5568.52695
5568.7321
5568.8235
5568.92938
5568.97058
5569.31371
5569.59148
5569.64528
5569.73059
5569.96146
5570.14598
5570.41879
5570.47761
5570.66814
5570.70468
5570.76087
5570.79782
5570.84472
5570.96477
5571.05262
5571.11644
5571.28997
5571.34046
5571.53313
5571.67564
5571.77496
5571.90141
5571.99927
5572.23681
5572.36074
5572.44499
5572.51894
5572.6431
5572.69231
5572.74054
5572.82721
5572.96843
5573.02454
5573.24984
5573.30265
5573.40085
5573.45034
5573.57983
5573.61405
5573.73405
5573.84435
5573.9622
5574.01018
5574.34527
5574.38769
5574.5753
5574.64694
5574.74893
5574.80596
5574.98929
5575.04139
5575.37312
5575.53182
5575.61273
5575.694
5575.77114
5575.83797
5575.97383
5576.02997
5576.25749
5576.40243
5576.47923
5576.56464
5576.62954
5576.69524
5576.78925
5577.01202
5577.13518
5577.16598
5577.21934
5577.37168
5577.43136
5577.47677
5577.51947
5577.58871
5577.65335
5577.70541
5577.8811
5578.00977
5578.09154
5578.31423
5578.53291
5578.65971
5578.73798
5578.82984
5578.92081
5579.0216
5579.11693
5579.19957
5579.36846
5579.4352
5579.5428
5579.59579
5579.64062
5579.7449
5579.79848
5579.84683
5579.9756
5580.21241
5580.28055
5580.43932
5580.60355
5580.73179
5580.76238
5580.83301
5580.96264
5581.11585
5581.2092
5581.22941
5581.38697
5581.44148
5581.52225
5581.56615
5581.60162
5581.73442
5581.84249
5582.15255
5582.26405
5582.35328
5582.46912
5582.52527
5582.59091
5582.6944
5582.73037
5582.79991
5582.82672
5582.92335
5582.96848
5583.06909
5583.19788
5583.24795
5583.38106
5583.70223
5583.77279
5583.79475
5583.97527
5584.06989
5584.26349
5584.34893
5584.50051
5584.73098
5584.8211
5584.86169
5585.0457
5585.15346
5585.2931
5585.4169
5585.46985
5585.56976
5585.78897
5585.92829
5586.05561
5586.24607
5586.33317
5586.45862
5586.52878
5586.77429
5586.9472
5587.0412
5587.12054
5587.199
5587.23082
5587.32583
5587.4109
5587.53115
5587.59592
5587.77079
5587.82098
5588.02673
5588.10265
5588.24674
5588.31692
5588.43402
5588.54168
5588.60866
5588.84373
5588.91078
5588.9935
5589.16076
5589.23668
5589.2985
5589.4358
5589.51742
5589.63622
5589.67879
5589.78479
5589.93572
5590.13271
5590.16971
5590.20423
5590.26269
5590.36958
5590.44742
5590.53035
5590.60758
5590.70832
5590.7992
5590.85889
5591.16795
5591.22026
5591.27364
5591.31417
5591.41307
5591.53691
5591.65601
5591.71166
5591.9893
5592.10982
5592.248
5592.29497
5592.36462
5592.42403
5592.52887
5592.66003
5592.88833
5592.91986
5592.99104
5593.04613
5593.13883
5593.18419
5593.27198
5593.37926
5593.42786
5593.62491
5593.7018
5593.90215
5593.9796
5594.17234
5594.269
5594.40002
5594.53764
5594.67795
5594.7812
5594.91848
5594.99358
5595.10817
5595.1926
5595.26592
5595.31563
5595.35211
5595.91118
5595.95255
5596.11583
5596.16343
5596.44371
5596.52482
5596.74969
5596.80709
5596.83229
5596.93687
5597.16019
5597.20286
5597.29265
5597.3496
5597.4051
5597.70936
5597.78946
5597.85688
5597.89469
5598.07442
5598.13317
5598.159
5598.32099
5598.37306
5598.48889
5598.68093
5598.77221
5598.93242
5599.2194
5599.29579
5599.3439
5599.61601
5599.65371
5599.78325
5599.92809
5599.98338
5600.0539
5600.25885
5600.30805
5600.35855
5600.45006
5600.53774
5600.65138
5600.74834
5600.90164
5600.98737
5601.07755
5601.23357
5601.38298
5601.45635
5601.51161
5601.63917
5601.77987
5601.83489
5602.00738
5602.08283
5602.17089
5602.26168
5602.31351
5602.35196
5602.41176
5602.47725
5602.59585
5602.71136
5602.81469
5602.9344
5602.97702
5603.03688
5603.21002
5603.33282
5603.41123
5603.5909
5603.70232
5603.81298
5603.88106
5603.97072
5604.02037
5604.06591
5604.19796
5604.29816
5604.60991
5604.68119
5604.83205
5604.99815
5605.07057
5605.33771
5605.42645
5605.47767
5605.69403
5605.72491
5605.85599
5605.98851
5606.10431
5606.37044
5606.4113
5606.63917
5606.68983
5606.74258
5606.83365
5606.86071
5607.04812
5607.10516
5607.27877
5607.3779
5607.54421
5607.85987
5607.88931
5607.95703
5608.00174
5608.02766
5608.17829
5608.40103
5608.49016
5608.57684
5608.67733
5608.71954
5608.84293
5608.9121
5608.97781
5609.04547
5609.09138
5609.14907
5609.20587
5609.44928
5609.50888
5609.57151
5609.73078
5609.81897
5609.9189
5610.02312
5610.07448
5610.14668
5610.24167
5610.50896
5610.57696
5610.67854
5610.89537
5610.93602
5611.13299
5611.1817
5611.38439
5611.43779
5611.49099
5611.54
5611.57794
5611.77132
5611.83373
5611.95394
5612.13359
5612.17425
5612.2137
5612.26075
5612.38827
5612.6225
5612.71369
5612.76818
5612.94023
5613.06904
5613.15911
5613.18201
5613.30583
5613.35487
5613.51953
5613.60939
5613.70186
5613.75661
5614.01348
5614.09453
5614.17527
5614.26575
5614.42122
5614.52335
5614.83025
5614.87305
5614.92319
5615.10322
5615.25608
5615.47902
5615.51164
5615.57455
5615.64269
5615.70716
5615.75342
5615.84182
5615.93459
5616.03401
5616.18017
5616.39802
5616.52625
5616.60431
5616.64178
5616.76913
5616.92266
5617.26687
5617.32057
5617.37103
5617.638
5617.69211
5617.83864
5617.90543
5617.97177
5618.15425
5618.27483
5618.43981
5618.58842
5618.63997
5618.86309
5618.89284
5619.01504
5619.11302
5619.29585
5619.3396
5619.43064
5619.48517
5619.55925
5619.61834
5619.79301
5619.97698
5620.05804
5620.21337
5620.3519
5620.39639
5620.56438
5620.66655
5620.75728
5620.87156
5620.93319
5621.08203
5621.24667
5621.51716
5621.59296
5621.75656
5621.81967
5621.89273
5622.06414
5622.11391
5622.34557
5622.64101
5622.7011
5622.80503
5622.9146
5622.97245
5623.0837
5623.16466
5623.21339
5623.38349
5623.47096
5623.54338
5623.68116
5623.73222
5623.79011
5623.84193
5624.08519
5624.2381
5624.33984
5624.43945
5624.55996
5624.63905
5624.6919
5624.73775
5624.81356
5624.90444
5625.17315
5625.29862
5625.42777
5625.56757
5625.60591
5625.84978
5625.89854
5626.01328
5626.07317
5626.17318
5626.30299
5626.34673
5626.54265
5626.59474
5626.7203
5626.87033
5626.9575
5627.02806
5627.09367
5627.25129
5627.30236
5627.75734
5627.93547
5627.96864
5628.11304
5628.14484
5628.28339
5628.37276
5628.43399
5628.60022
5628.97083
5629.08336
5629.19395
5629.21458
5629.35474
5629.66757
5629.76507
5629.80809
5629.8616
5629.91138
5630.07557
5630.21062
5630.37884
5630.41882
5630.50996
5630.55154
5630.61634
5630.80513
5630.89003
5630.95779
5631.12348
5631.20169
5631.30673
5631.46284
5631.50353
5631.54541
5631.58925
5631.67059
5631.73419
5632.00424
5632.03536
5632.1101
5632.14732
5632.19804
5632.2681
5632.33055
5632.3693
5632.44012
5632.55046
5632.67542
5632.87031
5632.92568
5633.06595
5633.21102
5633.31254
5633.43841
5633.6849
5633.77149
5633.88727
5633.92613
5634.00467
5634.08441
5634.13846
5634.17306
5634.22347
5634.27861
5634.41878
5634.54616
5634.62216
5634.81759
5635.03303
5635.13661
5635.20066
5635.28818
5635.44426
5635.58363
5635.85659
5635.95638
5636.09101
5636.13349
5636.18655
5636.2306
5636.32894
5636.45754
5636.53559
5636.71867
5636.7576
5636.93604
5637.03887
5637.11289
5637.22209
5637.35236
5637.40621
5637.54481
5637.69558
5637.78408
5637.8422
5637.88315
5638.04804
5638.13804
5638.18925
5638.24032
5638.31563
5638.54701
5638.63489
5638.67287
5638.88638
5638.95997
5639.03869
5639.12755
5639.33894
5639.39846
5639.43811
5639.55755
5639.63282
5639.73889
5639.78979
5640.13601
5640.22541
5640.30453
5640.36629
5640.56239
5640.60775
5640.67119
5640.81138
5640.92023
5640.97574
5641.00512
5641.22712
5641.2952
5641.38814
5641.45982
5641.52701
5641.5987
5641.64814
5641.73666
5641.82454
5642.19413
5642.32178
5642.41249
5642.44842
5642.5122
5642.58016
5642.63314
5642.73049
5642.77435
5642.91871
5643.00764
5643.09199
5643.12946
5643.17616
5643.21996
5643.24989
5643.521
5643.7295
5643.82611
5643.94379
5644.20348
5644.29795
5644.48258
5644.54291
5644.8605
5644.99596
5645.12119
5645.23254
5645.3052
5645.35933
5645.46221
5645.69828
5645.77899
5645.92029
5646.25194
5646.30018
5646.50293
5646.56917
5646.65189
5646.89082
5647.03527
5647.067
5647.10476
5647.25792
5647.35038
5647.45168
5647.68283
5647.92209
5647.95862
5647.99985
5648.08614
5648.13316
5648.20053
5648.54399
5648.58639
5648.79326
5648.92684
5649.02163
5649.09164
5649.20486
5649.31046
5649.42702
5649.48243
5649.64952
5649.69718
5649.79782
5649.99067
5650.11807
5650.20092
5650.28984
5650.38756
5650.8035
5650.89989
5650.94859
5651.01597
5651.08025
5651.24806
5651.28262
5651.42603
5651.4714
5651.6494
5651.68177
5651.74981
5651.93884
5651.97375
5652.05874
5652.1328
5652.20902
5652.34824
5652.4452
5652.48001
5652.61033
5652.76361
5652.79639
5652.91123
5653.10135
5653.15296
5653.18481
5653.33957
5653.42832
5653.60962
5653.72861
5653.90299
5653.95383
5653.97716
5654.04128
5654.21162
5654.24908
5654.36765
5654.45625
5654.52902
5654.66424
5654.73027
5654.75728
5654.91304
5655.3621
5655.431
5655.51433
5655.55717
5655.58467
5655.78445
5655.8175
5656.03005
5656.10128
5656.12371
5656.22702
5656.26516
5656.30439
5656.39465
5656.52868
5656.70757
5656.85593
5657.01021
5657.04785
5657.1265
5657.30838
5657.39233
5657.52425
5657.59118
5657.72719
5657.88252
5658.04438
5658.15912
5658.25437
5658.28383
5658.35761
5658.44612
5658.51237
5658.56558
5658.66807
5658.8324
5658.8869
5658.94846
5659.00084
5659.10454
5659.26828
5659.31096
5659.34707
5659.4967
5659.58336
5659.72544
5659.81267
5659.87693
5659.94331
5660.03038
5660.12052
5660.33769
5660.39453
5660.43408
5660.48137
5660.59867
5660.65597
5660.82953
5660.8922
5660.92075
5660.98538
5661.04026
5661.39391
5661.60689
5661.81589
5661.87611
5661.93453
5661.97878
5662.0426
5662.11652
5662.18603
5662.26059
5662.31326
5662.39904
5662.56252
5662.68605
5662.79381
5662.87881
5662.9436
5663.14332
5663.30911
5663.49331
5663.53921
5663.61693
5663.68519
5663.9432
5664.17385
5664.29436
5664.35729
5664.49521
5664.56049
5664.74128
5664.84292
5664.86479
5664.98394
5665.10348
5665.23282
5665.28411
5665.38546
5665.51407
5665.53685
5665.59087
5665.6529
5666.22823
5666.31721
5666.42959
5666.48932
5666.60905
5666.68432
5666.7805
5666.96245
5667.04784
5667.18765
5667.25422
5667.29507
5667.38438
5667.55032
5667.65535
5667.69917
5667.72838
5667.86439
5668.10058
5668.14806
5668.18431
5668.22855
5668.25857
5668.33147
5668.38206
5668.6505
5668.70011
5668.89439
5668.97412
5669.0383
5669.10107
5669.16869
5669.21145
5669.29421
5669.55733
5669.66405
5669.72438
5669.85649
5670.00805
5670.09832
5670.18693
5670.42429
5670.4758
5670.54007
5670.65066
5670.70149
5670.88296
5671.031
5671.10356
5671.29105
5671.46077
5671.64422
5671.72741
5671.78548
5671.8286
5671.96295
5672.0528
5672.17791
5672.24096
5672.33002
5672.5813
5672.65539
5672.68768
5672.73172
5672.84773
5672.90072
5672.97574
5673.05308
5673.11065
5673.21184
5673.48608
5673.63731
5673.69224
5673.77273
5674.04462
5674.34581
5674.57164
5674.66237
5674.85962
5674.9025
5674.95492
5674.99124
5675.17634
5675.26108
5675.33517
5675.38969
5675.51239
5675.57977
5675.70796
5675.85099
5676.05452
5676.10251
5676.15492
5676.21262
5676.49938
5676.64954
5676.7541
5676.81443
5676.86766
5677.26798
5677.33737
5677.47764
5677.62312
5677.67266
5677.73561
5677.76854
5677.85431
5678.06338
5678.13398
5678.17699
5678.36443
5678.39173
5678.43894
5678.62576
5678.81487
5679.00408
5679.08966
5679.16117
5679.21966
5679.25636
5679.49825
5679.56292
5679.74792
5679.85415
5680.10658
5680.32415
5680.37839
5680.45706
5680.49878
5680.55503
5680.67394
5680.78774
5680.87658
5681.22024
5681.32431
5681.3692
5681.42976
5681.47054
5681.51909
5681.81921
5681.94827
5682.02658
5682.13935
5682.33928
5682.43883
5682.53672
5682.575
5682.65299
5682.7061
5682.8659
5683.0543
5683.09442
5683.20246
5683.56982
5683.65793
5683.70969
5683.83249
5683.91955
5683.97305
5684.02475
5684.13121
5684.21952
5684.29296
5684.36768
5684.61939
5684.73674
5684.78877
5684.9325
5685.30492
5685.41781
5685.52866
5685.63662
5685.7272
5685.84958
5685.95599
5686.0434
5686.09438
5686.29155
5686.40437
5686.54278
5686.59297
5686.64993
5686.71283
5686.79332
5686.82764
5687.02377
5687.09782
5687.16668
5687.40496
5687.51642
5687.56384
5687.63011
5687.75458
5687.85012
5688.0063
5688.05134
5688.14186
5688.25439
5688.42409
5688.54561
5688.67898
5688.76375
5688.86873
5688.98352
5689.15345
5689.19168
5689.28782
5689.41858
5689.4615
5689.50404
5689.56004
5689.7054
5689.81722
5689.92378
5689.96276
5690.00156
5690.30016
5690.36089
5690.45397
5690.579
5690.81785
5690.87184
5690.94853
5691.18597
5691.21478
5691.28852
5691.5372
5691.65796
5691.80943
5691.89652
5691.98177
5692.03875
5692.14622
5692.19796
5692.43914
5692.55604
5692.60321
5692.84493
5692.88359
5693.03089
5693.15854
5693.32007
5693.4065
5693.43376
5693.54749
5693.5881
5693.65655
5693.7708
5693.82704
5694.005
5694.04529
5694.0722
5694.27105
5694.33514
5694.4045
5694.54788
5694.70199
5694.79219
5694.94713
5694.97022
5695.14347
5695.27738
5695.37481
5695.41495
5695.49736
5695.54095
5695.73348
5695.90812
5695.9636
5696.04845
5696.1534
5696.22957
5696.36257
5696.51885
5696.59877
5696.64209
5696.66605
5697.09369
5697.17029
5697.27052
5697.33171
5697.38032
5697.43354
5697.55333
5697.63216
5697.68942
5697.75201
5697.84801
5698.00143
5698.24183
5698.37747
5698.45043
5698.67669
5698.74902
5698.80585
5698.86974
5698.92821
5699.01874
5699.06417
5699.13188
5699.16627
5699.38286
5699.44191
5699.50293
5699.73519
5699.80243
5699.8242
5699.90157
5699.95913
5700.01765
5700.05675
5700.17124
5700.23109
5700.29615
5700.58839
5700.8066
5700.84574
5700.95608
5701.00528
5701.28954
5701.37593
5701.511
5701.55019
5701.67128
5701.88732
5701.93826
5702.1719
5702.21753
5702.35964
5702.44289
5702.5502
5702.58694
5702.78617
5702.83643
5702.8996
5703.23275
5703.26276
5703.33637
5703.38541
5703.44291
5703.48176
5703.52643
5703.58933
5703.71468
5703.78868
5703.8758
5704.01809
5704.11662
5704.22176
5704.34449
5704.51433
5704.62114
5704.6792
5704.77026
5704.82445
5705.05913
5705.09457
5705.15501
5705.20405
5705.30554
5705.38846
5705.62785
5705.96195
5706.10325
5706.20568
5706.28836
5706.32208
5706.39917
5706.60905
5706.69747
5706.84387
5706.90834
5706.9522
5707.00145
5707.03911
5707.06622
5707.20293
5707.26297
5707.58678
5707.70006
5707.91057
5708.18322
5708.24923
5708.29632
5708.3416
5708.63439
5708.69701
5708.78533
5708.86712
5708.94898
5709.03006
5709.35571
5709.40409
5709.44996
5709.49577
5709.64589
5709.72467
5709.83571
5710.04279
5710.10251
5710.17693
5710.2653
5710.56775
5710.60839
5710.8094
5710.92484
5710.96241
5711.09455
5711.21906
5711.30173
5711.33818
5711.36864
5711.46456
5711.54279
5711.64981
5711.76777
5711.80035
5711.98458
5712.14629
5712.20901
5712.24317
5712.34069
5712.54478
5712.59597
5712.74424
5712.8568
5713.04046
5713.10267
5713.179
5713.24914
5713.28462
5713.6351
5713.74159
5713.77955
5713.85442
5714.10312
5714.13665
5714.29304
5714.34183
5714.42146
5714.64978
5714.78248
5714.87151
5715.0669
5715.24382
5715.31745
5715.39516
5715.56839
5715.71461
5715.91608
5715.9551
5716.01933
5716.06526
5716.0943
5716.22846
5716.42543
5716.49158
5716.6552
5716.68384
5716.72819
5716.79243
5716.8691
5716.94132
5716.98265
5717.04487
5717.12224
5717.1886
5717.23208
5717.65848
5717.70594
5717.75129
5717.82479
5717.9861
5718.11466
5718.25316
5718.28635
5718.37415
5718.49232
5718.53023
5718.56495
5718.60989
5718.70254
5718.85122
5718.99832
5719.07515
5719.13245
5719.20067
5719.31514
5719.67823
5719.81608
5719.92432
5719.96521
5720.11351
5720.18048
5720.24095
5720.54408
5720.63326
5720.71529
5720.81234
5720.84652
5720.88203
5720.95327
5721.20861
5721.28615
5721.48548
5721.60353
5721.68721
5721.71932
5721.76056
5722.11114
5722.24452
5722.35482
5722.46824
5722.58352
5722.64777
5722.72016
5722.92057
5722.95322
5723.00899
5723.07689
5723.11286
5723.18006
5723.4585
5723.5507
5723.62001
5723.67225
5723.88071
5723.99715
5724.04748
5724.19116
5724.25706
5724.34883
5724.45714
5724.49412
5724.57221
5724.72159
5724.93834
5725.0332
5725.32181
5725.54394
5725.62849
5725.68468
5725.77315
5725.79771
5725.85743
5725.92451
5725.96365
5726.11048
5726.47668
5726.51379
5726.63664
5726.71583
5726.77624
5726.90931
5727.01324
5727.11755
5727.22961
5727.29639
5727.42008
5727.54536
5727.58313
5727.62259
5727.68209
5727.85551
5727.97599
5728.15216
5728.31937
5728.41675
5728.54922
5728.62835
5728.7254
5728.76615
5728.8774
5728.97402
5729.04769
5729.16637
5729.39657
5729.47648
5729.72458
5729.81643
5729.84895
5729.89943
5729.97005
5730.11064
5730.61986
5730.74992
5730.83
5730.90401
5730.94346
5731.00892
5731.165
5731.22504
5731.35246
5731.41807
5731.46982
5731.63807
5731.81057
5731.88799
5731.93046
5732.209
5732.343
5732.40817
5732.54581
5732.59473
5732.66474
5732.72263
5733.00297
5733.04267
5733.22143
5733.38036
5733.42449
5733.47266
5733.58744
5733.71372
5733.77374
5734.13153
5734.19326
5734.25213
5734.37276
5734.5832
5734.63066
5734.81944
5734.87584
5734.95174
5735.0196
5735.13054
5735.20038
5735.28949
5735.4467
5735.58972
5735.8061
5736.01032
5736.22325
5736.41253
5736.46881
5736.50528
5736.54626
5736.65736
5736.75942
5736.92738
5736.9926
5737.17407
5737.22666
5737.29397
5737.50855
5737.59047
5737.69691
5737.81151
5738.07226
5738.31898
5738.37915
5738.53616
5738.61333
5738.7381
5738.81179
5738.92508
5738.97215
5739.02043
5739.14393
5739.26798
5739.3233
5739.54652
5739.6254
5739.657
5739.75562
5739.88151
5739.93839
5739.97038
5740.06122
5740.27731
5740.33028
5740.73758
5740.87078
5741.03917
5741.21631
5741.30095
5741.40057
5741.48661
5741.54891
5741.7256
5741.95113
5742.45068
5742.58181
5742.64183
5742.69378
5742.80295
5742.88771
5742.96812
5743.06181
5743.19221
5743.33757
5743.48891
5743.58418
5743.63418
5743.68887
5743.72957
5743.87938
5743.99382
5744.08462
5744.20601
5744.2499
5744.44411
5744.48627
5744.55592
5744.71698
5744.7843
5744.95632
5745.1477
5745.50059
5745.59466
5745.6639
5745.7493
5745.8578
5746.04108
5746.1836
5746.21189
5746.26643
5746.32917
5746.49246
5746.53865
5746.74409
5746.80296
5746.89175
5747.06054
5747.12338
5747.17393
5747.37314
5747.55417
5747.69435
5747.83143
5747.87693
5748.03646
5748.0653
5748.19847
5748.34219
5748.45905
5748.48867
5748.62844
5748.74557
5748.82226
5748.84726
5748.93169
5749.11303
5749.15098
5749.18752
5749.23568
5749.434
5749.52102
5749.64027
5749.90954
5749.99275
5750.03486
5750.11651
5750.21374
5750.27785
5750.40205
5750.48897
5750.55806
5750.65239
5750.89082
5750.96045
5751.06761
5751.12999
5751.1889
5751.22026
5751.29966
5751.35239
5751.52467
5751.57726
5751.72182
5751.92425
5751.96908
5752.01149
5752.16487
5752.21294
5752.26596
5752.36185
5752.43046
5752.51976
5752.65873
5752.9393
5753.05573
5753.09157
5753.12164
5753.17684
5753.3101
5753.44368
5753.6047
5753.76519
5753.92581
5753.97481
5754.02768
5754.18039
5754.21746
5754.3123
5754.36472
5754.68685
5754.8209
5755.00166
5755.09811
5755.16013
5755.1937
5755.39896
5755.42808
5755.57197
5755.70704
5756.06051
5756.1448
5756.18635
5756.21529
5756.25268
5756.40335
5756.53431
5756.6099
5756.71251
5756.76043
5756.84446
5756.88114
5756.98457
5757.23943
5757.3326
5757.45118
5757.65079
5757.73951
5757.79219
5757.87321
5757.91046
5758.01662
5758.21744
5758.39712
5758.50606
5758.63196
5758.7945
5758.83304
5758.89006
5758.95919
5759.03268
5759.24783
5759.32473
5759.43306
5759.52168
5759.62928
5759.74504
5759.80663
5759.93219
5760.03117
5760.06164
5760.20628
5760.29671
5760.47265
5760.58534
5760.66786
5760.77539
5760.92063
5761.05095
5761.08531
5761.13572
5761.18687
5761.25258
5761.33463
5761.38272
5761.47773
5761.61117
5761.81751
5761.99842
5762.06158
5762.17841
5762.24818
5762.29489
5762.43075
5762.50363
5762.67648
5762.78555
5762.83387
5762.89031
5762.92207
5763.06601
5763.24876
5763.40367
5763.51069
5763.83663
5763.87639
5763.96754
5764.10308
5764.14543
5764.21245
5764.28811
5764.31805
5764.42198
5764.58889
5764.65339
5764.695
5764.86489
5764.92822
5764.98728
5765.26452
5765.54878
5765.57721
5765.62689
5765.81776
5765.88301
5765.97757
5766.032
5766.15165
5766.26049
5766.35949
5766.39011
5766.44403
5766.48644
5766.7945
5766.90185
5767.11689
5767.30517
5767.37001
5767.45177
5767.58233
5767.7231
5767.80471
5767.9616
5767.98693
5768.07171
5768.14609
5768.19425
5768.25781
5768.38911
5768.55491
5768.63739
5768.7243
5768.78029
5768.87556
5769.02783
5769.05243
5769.15968
5769.28857
5769.68496
5769.80288
5769.87744
5769.99945
5770.18921
5770.26196
5770.32525
5770.47075
5770.56475
5770.66142
5770.70633
5770.73919
5770.78008
5770.86679
5771.036
5771.13576
5771.18592
5771.27213
5771.4458
5771.49948
5771.63734
5771.77061
5771.84774
5772.02539
5772.09933
5772.12981
5772.24469
5772.34584
5772.40794
5772.48567
5772.74146
5772.82558
5772.94172
5773.02657
5773.22355
5773.33394
5773.41113
5773.49754
5773.55796
5773.68056
5773.89481
5773.99902
5774.17342
5774.25532
5774.30611
5774.5205
5774.58568
5774.61739
5774.87995
5774.92263
5775.03314
5775.1095
5775.23521
5775.33426
5775.50868
5775.54133
5775.75717
5775.81885
5775.84959
5775.94863
5776.02064
5776.14732
5776.24917
5776.48383
5776.54581
5776.63533
5776.77394
5776.88884
5777.00363
5777.04896
5777.08549
5777.26944
5777.53607
5777.60145
5777.70547
5777.80204
5777.87356
5778.22181
5778.30926
5778.3564
5778.40392
5778.4645
5778.70181
5778.77218
5778.82219
5779.19867
5779.23099
5779.29924
5779.38861
5779.42918
5779.46535
5779.50584
5779.62142
5779.81513
5779.86564
5779.95282
5779.9944
5780.02513
5780.24217
5780.40061
5780.49041
5780.58202
5780.65915
5780.71922
5780.83336
5780.89076
5780.9651
5781.05798
5781.22406
5781.35331
5781.49109
5781.53678
5781.61938
5781.74158
5781.7794
5781.84566
5781.94688
5782.06508
5782.1576
5782.24297
5782.33451
5782.4065
5782.55657
5782.69506
5782.79659
5782.83187
5782.97962
5783.20635
5783.26427
5783.31168
5783.36012
5783.47077
5783.51612
5783.57608
5783.68388
5783.71879
5783.86166
5783.92869
5784.14547
5784.2036
5784.26166
5784.47726
5784.53875
5784.62767
5784.7033
5784.78346
5784.96121
5785.11786
5785.22029
5785.30924
5785.44427
5785.58747
5785.62766
5785.82592
5785.89974
5786.01875
5786.09567
5786.16781
5786.29792
5786.37194
5786.41812
5786.64494
5786.69491
5786.74625
5786.84535
5786.94073
5787.03036
5787.11302
5787.1575
5787.26482
5787.35395
5787.42868
5787.57183
5787.67595
5787.73551
5787.80117
5788.04274
5788.08988
5788.14847
5788.25677
5788.55779
5788.66379
5788.78692
5788.92425
5788.99394
5789.06584
5789.09482
5789.177
5789.39417
5789.46233
5789.55228
5789.61139
5789.67392
5789.82323
5789.89025
5789.96655
5790.01708
5790.17197
5790.24189
5790.53522
5790.6301
5790.68984
5790.74215
5790.78444
5790.92595
5790.99049
5791.01413
5791.06691
5791.13247
5791.19955
5791.48256
5791.55282
5791.66093
5791.69609
5791.86941
5791.96532
5792.07639
5792.14969
5792.18576
5792.25965
5792.52855
5792.5895
5792.70376
5792.82986
5792.91101
5792.94378
5793.03019
5793.17875
5793.25806
5793.31569
5793.36651
5793.41631
5793.70753
5793.8209
5793.86732
5793.95682
5793.99577
5794.12839
5794.1734
5794.32149
5794.5609
5794.59634
5794.75707
5794.96135
5795.14958
5795.22475
5795.27846
5795.33618
5795.63457
5795.71028
5795.74605
5795.82982
5795.92831
5796.15349
5796.30996
5796.3616
5796.41876
5796.4632
5796.54385
5796.59979
5796.64009
5796.68545
5796.76835
5797.00291
5797.02771
5797.27646
5797.40929
5797.53714
5797.6094
5797.82235
5797.88652
5797.93722
5798.03108
5798.18761
5798.27777
5798.39087
5798.46448
5798.5122
5798.63233
5798.94688
5799.02512
5799.08366
5799.13645
5799.23649
5799.46114
5799.50232
5799.54827
5799.60917
5799.74984
5799.85728
5800.01697
5800.081
5800.1801
5800.2054
5800.24323
5800.2971
5800.38694
5800.47638
5800.66653
5800.74706
5800.88266
5800.94899
5801.04082
5801.06864
5801.25907
5801.4782
5801.55824
5801.67537
5801.72785
5801.79743
5802.19357
5802.24532
5802.30153
5802.34988
5802.43194
5802.46578
5802.64486
5802.7549
5802.9996
5803.05451
5803.11354
5803.20794
5803.23808
5803.30147
5803.44747
5803.59145
5803.6272
5803.79401
5803.8955
5804.03117
5804.30552
5804.55079
5804.63441
5804.69525
5804.7631
5804.82691
5804.97151
5805.04513
5805.1258
5805.19558
5805.50465
5805.68384
5805.77148
5805.99888
5806.04311
5806.07679
5806.2228
5806.49741
5806.52849
5806.63406
5806.75817
5806.85028
5807.01855
5807.05687
5807.15935
5807.27543
5807.3706
5807.47507
5807.53887
5807.61165
5807.70926
5808.00785
5808.21894
5808.30916
5808.35088
5808.38463
5808.45347
5808.50004
5808.56439
5808.68065
5808.79481
5808.97057
5809.01174
5809.06061
5809.20784
5809.25404
5809.36761
5809.52657
5809.63944
5809.7334
5809.93219
5809.98643
5810.09516
5810.15608
5810.24495
5810.31994
5810.53611
5810.63734
5810.67813
5810.82044
5810.94979
5811.08481
5811.25161
5811.29497
5811.52823
5811.57954
5811.63824
5811.71013
5811.78462
5811.89009
5811.92603
5811.99715
5812.24726
5812.3384
5812.45829
5812.52163
5812.73199
5812.94171
5812.97852
5813.02181
5813.10238
5813.17549
5813.21289
5813.28662
5813.37424
5813.46647
5813.69824
5813.73278
5813.80682
5814.00865
5814.20454
5814.25578
5814.36895
5814.45135
5814.61137
5814.66656
5814.71443
5814.79486
5814.84657
5814.96022
5815.02498
5815.29748
5815.40425
5815.4962
5815.66754
5815.80068
5815.90935
5815.96563
5816.14401
5816.21646
5816.31017
5816.36346
5816.41948
5816.47626
5816.52485
5816.56288
5816.92767
5816.96478
5817.09127
5817.1544
5817.19165
5817.24075
5817.42577
5817.47341
5817.61663
5817.76124
5817.83593
5817.87499
5817.95821
5818.01484
5818.11487
5818.24995
5818.36704
5818.56968
5818.90869
5818.94502
5819.07165
5819.22309
5819.34677
5819.3945
5819.44308
5819.49711
5819.56503
5819.61397
5819.65082
5819.7173
5819.86108
5819.92627
5820.07192
5820.17653
5820.34696
5820.44029
5820.54815
5820.6679
5820.74417
5820.7961
5820.97247
5821.03474
5821.15016
5821.20909
5821.3674
5821.47517
5821.50465
5821.55688
5821.64966
5821.79882
5821.85867
5822.00314
5822.12086
5822.15286
5822.21872
5822.40989
5822.47926
5822.57347
5822.66505
5822.70017
5822.77385
5822.82974
5822.9338
5823.0053
5823.07396
5823.11707
5823.24421
5823.34815
5823.45516
5823.50395
5823.59418
5823.7324
5823.79979
5823.89171
5824.08209
5824.12932
5824.18061
5824.20785
5824.26099
5824.49937
5824.53648
5824.7346
5824.81233
5825.20162
5825.27707
5825.39673
5825.49595
5825.52896
5825.62706
5825.70777
5825.93343
5826.02538
5826.05262
5826.16763
5826.21691
5826.3082
5826.34969
5826.53918
5826.71237
5826.93526
5827.06846
5827.13176
5827.16774
5827.21627
5827.31521
5827.60462
5827.79434
5827.8619
5827.89465
5827.99971
5828.12963
5828.15236
5828.19827
5828.37377
5828.45127
5828.54273
5828.60476
5828.65181
5828.70513
5828.77664
5829.14468
5829.19037
5829.40517
5829.5203
5829.68167
5829.80473
5829.85785
5829.93376
5830.03465
5830.18682
5830.29817
5830.33365
5830.41563
5830.46901
5830.53421
5830.61485
5830.68372
5830.725
5831.01743
5831.08277
5831.1984
5831.32256
5831.57736
5831.66547
5831.71095
5831.89908
5832.001
5832.04923
5832.18679
5832.31743
5832.58801
5832.63418
5832.69931
5832.75388
5832.86669
5833.02343
5833.10421
5833.17888
5833.30097
5833.39257
5833.59888
5833.70811
5833.88261
5833.95249
5834.01629
5834.11714
5834.20653
5834.26725
5834.33271
5834.38159
5834.41578
5834.5306
5834.60432
5834.74773
5834.83836
5835.17278
5835.25102
5835.32927
5835.49468
5835.58323
5835.73688
5835.77593
5835.84556
5835.88795
5835.9908
5836.18329
5836.23319
5836.39247
5836.49387
5836.63288
5836.70656
5836.78456
5836.87151
5837.0237
5837.04659
5837.12158
5837.19561
5837.34439
5837.42194
5837.5013
5837.66544
5837.88668
5837.99811
5838.05357
5838.10395
5838.3213
5838.41157
5838.48137
5838.58453
5838.62981
5838.83695
5838.89275
5838.99433
5839.06485
5839.11278
5839.25133
5839.32534
5839.50474
5839.54591
5839.58011
5839.63383
5839.718
5839.78555
5840.03442
5840.10602
5840.16693
5840.20248
5840.26843
5840.35146
5840.45525
5840.5467
5840.65526
5840.92574
5840.97219
5841.05257
5841.19383
5841.27693
5841.50981
5841.65261
5841.71582
5841.7915
5841.87093
5841.92529
5842.16247
5842.2426
5842.3734
5842.44704
5842.60662
5842.65001
5842.83172
5842.92237
5843.23246
5843.28841
5843.35369
5843.42013
5843.59395
5843.64978
5843.74325
5843.81103
5843.91637
5843.96169
5844.03079
5844.15914
5844.27891
5844.31697
5844.47062
5844.60118
5844.63491
5844.71528
5844.75548
5844.96304
5845.04972
5845.14288
5845.23721
5845.3399
5845.39928
5845.55347
5845.58671
5845.78352
5845.84324
5845.88505
5845.99553
5846.15731
5846.18985
5846.37263
5846.41505
5846.5909
5846.88695
5846.93438
5847.03803
5847.19138
5847.25802
5847.298
5847.37712
5847.43043
5847.49243
5847.55348
5847.78488
5847.87054
5847.90177
5848.24272
5848.29708
5848.44824
5848.5144
5848.67657
5848.72956
5848.77302
5848.86307
5849.04652
5849.0996
5849.12986
5849.34318
5849.37925
5849.42693
5849.66703
5849.74855
5849.77829
5849.84471
5849.89554
5850.0131
5850.07899
5850.15992
5850.40142
5850.50192
5850.64335
5850.87975
5850.90799
5851.00229
5851.04473
5851.09755
5851.154
5851.19357
5851.26911
5851.34069
5851.47024
5851.52632
5851.75324
5851.89192
5851.93643
5852.0349
5852.09494
5852.19353
5852.30574
5852.34184
5852.67638
5852.74046
5852.78074
5852.88156
5853.08118
5853.19122
5853.27574
5853.35632
5853.60888
5853.73256
5853.80663
5853.88342
5853.99884
5854.03297
5854.08457
5854.15655
5854.30931
5854.39987
5854.43792
5854.49967
5854.62896
5854.69937
5854.75417
5854.79729
5854.83424
5854.90141
5854.98661
5855.07094
5855.16174
5855.23974
5855.2808
5855.43636
5855.48458
5855.5704
5855.74143
5855.99953
5856.09619
5856.13335
5856.20942
5856.33965
5856.41396
5856.51854
5856.60591
5856.71973
5856.93831
5857.00111
5857.11685
5857.16596
5857.33948
5857.44859
5857.50687
5857.57168
5857.64192
5857.66361
5857.70152
5857.77197
5857.85418
5857.90841
5858.0407
5858.22205
5858.31839
5858.47729
5858.69881
5858.8803
5858.98206
5859.02586
5859.07697
5859.11166
5859.16874
5859.22415
5859.33553
5859.40317
5859.60794
5859.72796
5859.80288
5859.87826
5859.9131
5860.05043
5860.12023
5860.16218
5860.28437
5860.36236
5860.76665
5860.87502
5861.02031
5861.07946
5861.28741
5861.46672
5861.53113
5861.65315
5861.70546
5861.73445
5861.87971
5861.96533
5862.06202
5862.12477
5862.319
5862.34574
5862.47752
5862.58978
5862.66923
5862.77094
5862.89161
5863.03685
5863.11142
5863.14521
5863.37043
5863.44009
5863.46986
5863.59738
5863.8665
5864.18171
5864.21728
5864.29246
5864.36617
5864.50777
5864.53475
5864.59904
5864.66001
5864.93088
5865.02962
5865.13651
5865.2766
5865.39075
5865.44834
5865.50947
5865.79173
5865.90153
5865.94869
5866.09518
5866.16172
5866.23107
5866.27843
5866.42349
5866.65105
5866.69859
5866.77167
5866.8074
5867.10151
5867.27542
5867.35723
5867.39844
5867.44975
5867.49981
5867.57074
5867.62548
5867.79849
5867.91187
5867.95547
5868.13853
5868.2233
5868.30662
5868.56671
5868.65746
5868.70224
5868.74938
5868.79033
5868.96519
5869.06293
5869.22032
5869.60476
5869.88202
5869.93628
5870.01179
5870.04307
5870.08902
5870.16074
5870.34414
5870.44905
5870.65954
5870.76402
5870.84116
5870.8767
5871.12605
5871.22069
5871.24518
5871.29746
5871.38389
5871.49764
5871.57311
5871.86662
5871.93477
5871.96758
5872.14647
5872.37605
5872.44656
5872.51038
5872.54271
5872.63788
5872.69358
5872.79761
5872.88819
5873.02115
5873.15046
5873.18199
5873.25053
5873.30486
5873.38408
5873.42543
5873.60801
5873.70427
5873.88133
5874.00746
5874.17629
5874.24672
5874.31429
5874.35051
5874.42157
5874.54878
5874.61139
5874.67869
5874.94084
5875.09259
5875.11902
5875.21147
5875.25804
5875.30273
5875.36853
5875.53806
5875.84939
5875.89806
5875.96606
5876.00299
5876.13827
5876.17915
5876.30257
5876.40923
5876.47892
5876.5627
5876.61026
5876.79358
5877.04047
5877.12535
5877.23636
5877.27404
5877.30527
5877.37453
5877.52498
5877.70961
5877.77131
5877.8598
5877.95825
5877.9981
5878.03911
5878.20498
5878.26631
5878.30839
5878.34484
5878.50966
5878.60194
5878.69604
5878.90081
5879.11552
5879.17076
5879.36379
5879.47878
5879.62622
5879.75909
5879.81286
5879.92652
5880.01099
5880.07917
5880.14964
5880.22698
5880.29676
5880.36676
5880.42088
5880.47288
5880.5093
5880.56574
5880.74319
5880.87921
5880.97118
5881.05571
5881.15045
5881.32021
5881.57499
5881.63883
5881.6739
5881.89926
5881.99567
5882.07631
5882.18859
5882.30794
5882.43154
5882.50326
5882.58019
5882.63
5882.79956
5883.08868
5883.31392
5883.52404
5883.56068
5883.66409
5883.69666
5883.7664
5883.92734
5884.10904
5884.17555
5884.21943
5884.27859
5884.39871
5884.50678
5884.57282
5884.63122
5884.83993
5884.89345
5885.08301
5885.16011
5885.24592
5885.29865
5885.40201
5885.60407
5885.72941
5885.79438
5885.83935
5885.87336
5885.92837
5886.0577
5886.18982
5886.35659
5886.38346
5886.42909
5886.79035
5886.86637
5886.89453
5886.97393
5887.07109
5887.16219
5887.34828
5887.40829
5887.52852
5887.63057
5887.70493
5887.79696
5887.8623
5887.9813
5888.05619
5888.23029
5888.47584
5888.53889
5888.60634
5888.63347
5888.73923
5888.91605
5889.08854
5889.12718
5889.16168
5889.35199
5889.4918
5889.52214
5889.56036
5889.70108
5889.84726
5889.90432
5890.02782
5890.08043
5890.2259
5890.28028
5890.35649
5890.43241
5890.58841
5890.69053
5890.94736
5891.0218
5891.09815
5891.15811
5891.20613
5891.27422
5891.322
5891.41685
5891.59354
5891.94399
5892.30398
5892.34749
5892.38624
5892.54144
5892.6867
5892.79689
5892.83777
5892.9103
5893.01112
5893.08878
5893.19835
5893.33396
5893.44452
5893.55555
5893.67675
5893.88149
5893.95038
5894.09524
5894.27642
5894.32365
5894.41552
5894.66888
5894.73561
5894.91565
5894.95569
5895.14642
5895.26922
5895.37463
5895.40028
5895.54977
5895.59645
5895.71401
5895.75311
5895.8311
5896.09697
5896.14993
5896.25288
5896.39372
5896.44808
5896.50375
5896.6409
5896.82114
5896.98318
5897.02033
5897.07765
5897.12952
5897.17379
5897.41299
5897.48549
5897.54656
5897.64964
5897.69015
5897.89508
5898.00283
5898.07732
5898.12045
5898.30485
5898.35524
5898.51056
5898.60223
5898.71881
5898.75768
5898.85761
5899.02322
5899.1039
5899.14881
5899.24082
5899.40781
5899.45209
5899.5931
5899.68727
5899.82534
5899.86765
5899.93028
5900.06984
5900.13181
5900.24469
5900.3309
5900.41043
5900.44268
5900.54174
5900.63681
5900.83578
5901.08453
5901.15483
5901.24108
5901.39125
5901.44976
5901.57033
5901.60072
5901.69305
5901.76992
5901.96622
5902.01509
5902.0827
5902.20185
5902.2381
5902.2919
5902.34136
5902.46341
5902.55529
5902.62221
5902.83067
5902.98069
5903.06611
5903.21318
5903.38742
5903.48832
5903.56599
5903.6745
5903.79065
5903.84546
5903.9118
5903.96031
5904.05776
5904.31049
5904.36063
5904.40128
5904.47126
5904.53739
5904.70118
5904.75292
5904.87916
5904.93116
5905.09857
5905.16023
5905.22137
5905.29166
5905.33054
5905.41366
5905.55643
5905.64397
5905.82473
5905.94591
5906.1582
5906.25877
5906.3022
5906.36644
5906.44846
5906.51967
5906.57971
5906.65244
5906.73455
5906.9778
5907.08228
5907.20195
5907.24873
5907.3959
5907.47165
5907.55513
5907.62998
5907.69536
5907.81181
5907.8556
5907.93025
5907.9791
5908.10951
5908.47328
5908.61872
5908.6565
5908.76167
5908.88962
5908.92677
5909.05012
5909.0978
5909.13403
5909.1822
5909.29475
5909.40072
5909.51008
5909.58752
5909.68807
5909.73482
5909.87447
5909.90686
5910.14916
5910.21298
5910.23908
5910.36072
5910.46133
5910.52523
5910.79787
5910.88305
5910.93577
5911.16983
5911.20936
5911.29421
5911.42577
5911.4867
5911.53054
5911.57278
5911.79108
5911.85352
5912.04484
5912.1887
5912.34685
5912.57393
5912.67492
5912.75772
5912.8309
5912.88979
5912.92499
5913.01334
5913.11884
5913.17753
5913.28668
5913.3482
5913.5658
5913.81383
5913.94589
5914.01011
5914.08904
5914.18895
5914.38726
5914.43495
5914.47036
5914.56913
5914.64332
5914.71629
5914.99462
5915.03343
5915.12039
5915.18136
5915.27691
5915.50535
5915.7334
5915.91825
5916.0396
5916.11139
5916.15992
5916.20294
5916.27078
5916.32354
5916.38402
5916.43401
5916.65796
5916.72722
5916.8667
5916.92576
5917.21568
5917.24741
5917.31097
5917.39408
5917.67905
5917.73468
5917.77796
5917.8341
5917.88631
5917.93753
5918.07408
5918.38191
5918.44499
5918.61287
5918.7361
5918.77645
5918.81388
5918.95733
5919.01127
5919.38635
5919.41395
5919.52655
5919.59888
5919.64397
5919.71994
5919.84639
5919.88273
5919.97242
5920.28508
5920.45532
5920.49336
5920.55082
5920.81986
5921.01295
5921.11236
5921.14475
5921.24385
5921.38312
5921.48622
5921.61264
5921.66655
5921.74058
5921.77795
5921.99442
5922.05075
5922.25338
5922.39351
5922.51513
5922.6229
5922.72743
5923.0309
5923.09172
5923.14857
5923.282
5923.31264
5923.38845
5923.48565
5923.58421
5923.66669
5923.73096
5923.8282
5923.92335
5923.98828
5924.0294
5924.2533
5924.35384
5924.45261
5924.51948
5924.56539
5924.66262
5924.89514
5924.9632
5925.01604
5925.05058
5925.14889
5925.24968
5925.54961
5925.68907
5925.76883
5925.8285
5925.92228
5926.04693
5926.28401
5926.37619
5926.53333
5926.66129
5926.81253
5926.87114
5926.98117
5927.04062
5927.17411
5927.22806
5927.34541
5927.46861
5927.66974
5927.8454
5927.90881
5927.98876
5928.04248
5928.08651
5928.12616
5928.49782
5928.56495
5928.68105
5928.73683
5928.78057
5928.9661
5929.00831
5929.20859
5929.33348
5929.55495
5929.59746
5929.70703
5929.82322
5929.90683
5929.94392
5930.06679
5930.1155
5930.20163
5930.23924
5930.27469
5930.3265
5930.46183
5930.52252
5930.63416
5930.70152
5930.79404
5930.89734
5930.9423
5931.02538
5931.11264
5931.34631
5931.39743
5931.46225
5931.52271
5931.57774
5931.8434
5931.88348
5932.02904
5932.10291
5932.20923
5932.48883
5932.60368
5932.64817
5932.82456
5932.89272
5932.97649
5933.02937
5933.11136
5933.4967
5933.56859
5933.59736
5933.65493
5933.80943
5933.84451
5933.90423
5934.03251
5934.15326
5934.28321
5934.33192
5934.41715
5934.48467
5934.55405
5934.62378
5934.68432
5934.70971
5934.75924
5934.81674
5934.85859
5935.07268
5935.23793
5935.3695
5935.49882
5935.68781
5936.09087
5936.11866
5936.1544
5936.22078
5936.30208
5936.34211
5936.46975
5936.52703
5936.64184
5936.73719
5936.84789
5936.91394
5936.9526
5937.01617
5937.14653
5937.19397
5937.24794
5937.37454
5937.52848
5937.59241
5937.81023
5937.90417
5937.94207
5937.96571
5938.09167
5938.22451
5938.40133
5938.52836
5938.5855
5938.78119
5938.83467
5938.93835
5939.09719
5939.22337
5939.26771
5939.43442
5939.49859
5939.67584
5939.72575
5939.79001
5939.88163
5939.92835
5939.9641
5940.08183
5940.31076
5940.43766
5940.47624
5940.56502
5940.64461
5940.76138
5941.1104
5941.13963
5941.17851
5941.21588
5941.26032
5941.35085
5941.38966
5941.4329
5941.48066
5941.66404
5941.82254
5941.96613
5942.02513
5942.12617
5942.26524
5942.43919
5942.51145
5942.54555
5942.62586
5942.76398
5942.93166
5943.2558
5943.33979
5943.40421
5943.46465
5943.63798
5943.79971
5943.88556
5943.93034
5944.10376
5944.14123
5944.17355
5944.2662
5944.30925
5944.35998
5944.42161
5944.4603
5944.57263
5945.00868
5945.07291
5945.12008
5945.19335
5945.34988
5945.43462
5945.58417
5945.63235
5945.68633
5945.76752
5945.83528
5946.06212
5946.13542
5946.23873
5946.34252
5946.38241
5946.53346
5946.78484
5946.89095
5947.02423
5947.08159
5947.10664
5947.24203
5947.27827
5947.49299
5947.60358
5947.78734
5947.99226
5948.07133
5948.28577
5948.43067
5948.53788
5948.59498
5948.85384
5948.91964
5948.99221
5949.10427
5949.21197
5949.25247
5949.313
5949.34908
5949.43009
5949.52991
5949.62297
5949.66058
5949.82359
5949.93519
5950.27417
5950.31796
5950.39281
5950.46306
5950.59839
5950.72905
5950.89295
5950.95632
5951.02628
5951.192
5951.29266
5951.33531
5951.38042
5951.52833
5951.76074
5951.80962
5951.84774
5951.93762
5952.02477
5952.16632
5952.26148
5952.31646
5952.43403
5952.54616
5952.76222
5953.0504
5953.09998
5953.26067
5953.35371
5953.4861
5953.6028
5953.73753
5953.83698
5953.88567
5953.96848
5954.08661
5954.12699
5954.23649
5954.46839
5954.55011
5954.57917
5954.64794
5954.71972
5954.83626
5954.97852
5955.05547
5955.10445
5955.18738
5955.28662
5955.32994
5955.48367
5955.55198
5955.77816
5955.84041
5956.01904
5956.2023
5956.31663
5956.6757
5956.73225
5956.80315
5956.89915
5956.93028
5956.97451
5957.00838
5957.08047
5957.22965
5957.44618
5957.64468
5957.72823
5957.77824
5957.85186
5957.87744
5958.01451
5958.08111
5958.15097
5958.20302
5958.3483
5958.58499
5958.67158
5958.7643
5958.84847
5958.94255
5959.02228
5959.09396
5959.19707
5959.22746
5959.41753
5959.55835
5959.61532
5959.70104
5959.77378
5959.85034
5959.92232
5960.08874
5960.22052
5960.26706
5960.44558
5960.50156
5960.73042
5960.79399
5961.07094
5961.14992
5961.39772
5961.45167
5961.53201
5961.64681
5961.74799
5961.79965
5961.87678
5962.10576
5962.13415
5962.22591
5962.28012
5962.53106
5962.67245
5962.72664
5962.8275
5962.8827
5963.04232
5963.08512
5963.19205
5963.28245
5963.44959
5963.84672
5963.96941
5963.99089
5964.04597
5964.12437
5964.1673
5964.31318
5964.40715
5964.58616
5964.62432
5964.7047
5964.75754
5965.00011
5965.15615
5965.26906
5965.37094
5965.42787
5965.44941
5965.51188
5965.59198
5965.7407
5965.81529
5965.84932
5965.91234
5965.96669
5965.99798
5966.0895
5966.26152
5966.38652
5966.56018
5966.70922
5966.75134
5966.80701
5966.96907
5967.00856
5967.20421
5967.34069
5967.5119
5967.54919
5967.63133
5967.67281
5967.7603
5967.8759
5967.95397
5968.0319
5968.12469
5968.27663
5968.32067
5968.52279
5968.55872
5968.66213
5968.71046
5968.93273
5969.0132
5969.0708
5969.19217
5969.34022
5969.41516
5969.48605
5969.52493
5969.69673
5969.72366
5969.81796
5969.9174
5970.05398
5970.18206
5970.26071
5970.48118
5970.57691
5970.69267
5970.71595
5970.85409
5970.96563
5971.10835
5971.15486
5971.21023
5971.26798
5971.35764
5971.42082
5971.56604
5971.66418
5971.75783
5971.86047
5971.91196
5972.15339
5972.30136
5972.33659
5972.42787
5972.52831
5972.62798
5972.69883
5972.9733
5973.17857
5973.28601
5973.40191
5973.45401
5973.55273
5973.6097
5973.76474
5973.88374
5974.08544
5974.1507
5974.24206
5974.32484
5974.46126
5974.57712
5974.68287
5974.72984
5974.77177
5974.94682
5975.0435
5975.15367
5975.4472
5975.52796
5975.59483
5975.65265
5975.77018
5975.97068
5976.12524
5976.1897
5976.27097
5976.32321
5976.37507
5976.5567
5976.70007
5976.76335
5976.81316
5976.8904
5976.96813
5977.04
5977.09633
5977.21069
5977.33671
5977.37023
5977.55382
5977.62648
5977.74306
5977.81392
5977.9036
5977.94622
5978.00327
5978.12451
5978.37208
5978.52139
5978.76164
5978.82911
5978.85138
5978.92868
5979.03768
5979.19023
5979.28517
5979.37414
5979.4103
5979.51121
5979.63925
5979.75202
5979.78747
5979.87296
5979.97704
5980.02636
5980.11295
5980.16202
5980.4986
5980.54572
5980.67418
5980.733
5980.95832
5981.13332
5981.18121
5981.23445
5981.29907
5981.45838
5981.56659
5981.74488
5981.80999
5981.94752
5981.99382
5982.04548
5982.22022
5982.30562
5982.40441
5982.47008
5982.53044
5982.57674
5982.62352
5982.7437
5982.83138
5983.08149
5983.2023
5983.35378
5983.43192
5983.47823
5983.52293
5983.58664
5983.79013
5983.91378
5983.96305
5984.00033
5984.14814
5984.20786
5984.40288
5984.46836
5984.52361
5984.63277
5984.70207
5984.79394
5984.91516
5985.05155
5985.16602
5985.26483
5985.3814
5985.5559
5985.6224
5985.71288
5985.8505
5985.97184
5986.1157
5986.15733
5986.21679
5986.31388
5986.42421
5986.46641
5986.51328
5986.66198
5986.75009
5986.83343
5986.88892
5987.01172
5987.21103
5987.25492
5987.3328
5987.42888
5987.64432
5987.80796
5987.84423
5987.97484
5988.10419
5988.37799
5988.43218
5988.6201
5988.65017
5988.74384
5988.81353
5988.936
5989.00006
5989.14845
5989.34827
5989.37644
5989.4837
5989.54191
5989.59711
5989.66733
5989.7763
5989.9176
5990.05687
5990.09703
5990.12812
5990.18201
5990.27878
5990.37248
5990.5643
5990.67949
5990.75215
5991.04677
5991.26563
5991.42246
5991.47358
5991.57704
5991.67611
5991.76136
5991.83903
5991.97664
5992.02319
5992.17721
5992.38386
5992.41261
5992.47452
5992.60243
5992.69145
5992.75719
5992.82537
5992.95568
5993.13078
5993.21118
5993.31978
5993.61461
5993.77091
5993.84303
5993.92751
5993.97105
5994.03079
5994.07611
5994.13326
5994.20041
5994.39288
5994.55148
5994.65905
5994.72277
5994.8742
5994.90497
5994.98623
5995.10424
5995.16449
5995.29992
5995.42661
5995.52327
5995.61396
5995.88764
5996.00292
5996.04409
5996.08343
5996.11838
5996.26544
5996.31673
5996.39284
5996.59467
5996.68426
5996.71981
5996.81541
5996.88936
5996.92899
5997.14734
5997.32726
5997.48042
5997.61907
5997.73716
5997.79148
5997.84658
5997.96535
5998.09275
5998.23421
5998.33672
5998.51403
5998.56675
5998.73805
5998.8024
5999.08273
5999.23065
5999.27663
5999.41168
5999.68671
5999.79045
5999.86179
5999.89712
5999.98168
6000.05325
6000.10817
6000.14705
6000.24951
6000.29446
6000.35684
6000.41495
6000.51694
6000.65134
6000.95932
6000.98777
6001.016
6001.07926
6001.12815
6001.22877
6001.29006
6001.35206
6001.4825
6001.67605
6001.73726
6001.80493
6001.93088
6001.9846
6002.15338
6002.39522
6002.48336
6002.70674
6002.77281
6002.86413
6002.9
6003.07133
6003.13775
6003.26344
6003.41191
6003.44032
6003.57642
6003.63065
6003.71337
6003.77929
6003.89061
6004.09037
6004.15415
6004.22466
6004.27008
6004.34177
6004.37534
6004.62257
6004.85208
6004.96781
6005.06758
6005.37264
6005.44961
6005.48391
6005.65798
6005.96977
6006.18161
6006.345
6006.39946
6006.45121
6006.6071
6006.74957
6006.79481
6006.88897
6006.92334
6006.95875
6007.0314
6007.08191
6007.14605
6007.38771
6007.48375
6007.56827
6007.64201
6007.77101
6007.90234
6007.97379
6008.11542
6008.25678
6008.44016
6008.49521
6008.73972
6008.84017
6008.91952
6009.05393
6009.27739
6009.30938
6009.37295
6009.4093
6009.45025
6009.5179
6009.67687
6010.06829
6010.29067
6010.40524
6010.44139
6010.60121
6010.63295
6010.68315
6010.81894
6011.02568
6011.10007
6011.15215
6011.23245
6011.319
6011.43666
6011.48267
6011.52736
6011.7536
6011.90424
6012.02634
6012.05543
6012.11369
6012.32236
6012.54816
6012.62491
6012.78659
6012.86501
6012.90202
6012.96666
6013.07837
6013.13312
6013.56793
6013.68443
6013.7462
6013.7936
6013.84648
6013.9007
6013.97399
6014.01864
6014.43475
6014.52923
6014.57344
6014.71529
6014.76471
6014.82086
6015.0082
6015.12881
6015.63446
6015.71788
6015.79261
6015.87407
6015.98023
6016.04028
6016.12078
6016.16586
6016.27811
6016.35448
6016.52583
6016.56266
6016.62358
6017.01053
6017.07264
6017.28169
6017.32799
6017.37974
6017.4927
6017.55367
6017.62023
6017.72035
6017.82077
6017.88829
6018.1462
6018.28528
6018.41867
6018.64367
6018.74469
6018.78333
6018.85599
6018.91194
6018.96113
6018.99763
6019.10087
6019.20297
6019.46172
6019.62216
6019.68982
6019.73342
6020.04433
6020.18458
6020.24332
6020.35235
6020.44411
6020.49824
6020.59236
6020.6581
6020.80723
6020.83191
6020.89055
6020.96732
6021.17939
6021.24368
6021.56026
6021.79308
6021.84574
6021.87314
6021.95783
6022.1055
6022.13295
6022.20427
6022.33756
6022.36348
6022.41965
6022.52023
6022.6048
6022.63871
6022.72992
6023.09279
6023.15268
6023.48727
6023.57847
6023.60109
6023.82144
6023.87277
6023.93427
6023.96339
6024.07925
6024.21874
6024.32209
6024.50449
6024.56532
6024.79485
6024.84356
6024.91383
6024.95273
6025.01577
6025.03858
6025.29784
6025.39122
6025.48303
6025.63652
6025.69481
6025.85483
6025.92024
6026.13127
6026.16572
6026.2071
6026.31948
6026.35466
6026.40214
6026.49221
6026.69287
6026.83662
6026.96751
6027.08754
6027.13527
6027.18837
6027.36442
6027.47956
6027.55824
6027.84618
6027.88636
6027.94756
6028.00698
6028.08717
6028.20122
6028.23827
6028.26514
6028.39387
6028.44498
6028.77014
6028.80622
6028.88024
6028.93918
6028.9948
6029.16252
6029.35796
6029.41083
6029.46263
6029.74034
6029.86489
6029.90137
6029.96521
6030.01133
6030.18115
6030.25403
6030.28989
6030.36289
6030.55734
6030.75567
6030.84552
6030.94422
6031.01939
6031.14362
6031.44458
6031.74463
6031.91536
6032.07736
6032.3045
6032.39234
6032.42694
6032.48731
6032.57891
6032.62414
6032.7905
6032.88597
6032.94389
6033.00855
6033.09794
6033.24594
6033.39672
6033.46586
6033.61313
6033.77598
6033.86546
6033.9586
6034.00293
6034.24294
6034.29832
6034.36508
6034.45041
6034.56604
6034.69403
6034.73148
6034.84867
6034.91114
6035.04504
6035.11422
6035.24601
6035.29482
6035.43942
6035.52964
6035.68109
6035.78477
6035.81738
6035.85065
6035.95384
6036.11098
6036.35102
6036.41894
6036.74869
6036.97881
6037.04121
6037.36464
6037.43413
6037.46628
6037.57278
6037.80049
6038.00115
6038.11118
6038.27356
6038.36074
6038.43152
6038.51749
6038.60188
6038.66701
6038.85691
6038.92566
6039.06478
6039.12479
6039.31112
6039.35825
6039.43236
6039.65858
6039.89428
6039.94147
6039.98048
6040.13324
6040.35976
6040.48972
6040.54202
6040.58885
6040.67106
6040.75186
6040.83123
6041.10782
6041.14485
6041.21055
6041.4014
6041.55262
6041.75603
6041.81683
6041.85427
6041.98564
6042.3172
6042.46084
6042.54167
6042.64063
6042.82524
6042.87445
6042.97833
6043.3811
6043.42185
6043.55817
6043.58155
6043.64847
6044.0144
6044.11758
6044.2126
6044.2663
6044.36493
6044.45893
6044.98204
6045.11366
6045.21084
6045.30565
6045.40197
6045.44683
6045.50808
6045.57556
6045.60733
6045.70647
6045.92093
6045.96092
6046.20602
6046.30786
6046.39161
6046.55125
6046.60633
6046.67633
6046.77958
6046.84457
6046.8891
6047.00837
6047.10241
6047.16126
6047.22121
6047.41588
6047.56712
6047.75469
6047.82295
6047.93074
6048.00845
6048.07229
6048.12208
6048.34707
6048.70121
6048.8014
6048.94379
6049.11874
6049.1604
6049.21511
6049.24665
6049.27738
6049.35157
6049.40185
6049.66197
6049.7066
6049.89317
6049.94491
6050.03743
6050.10099
6050.17365
6050.21408
6050.30295
6050.3414
6050.38441
6050.63301
6050.7885
6050.9319
6050.9705
6051.06614
6051.11345
6051.32929
6051.64528
6051.77431
6051.91703
6052.14114
6052.18181
6052.5145
6052.58533
6052.62684
6052.82421
6052.92907
6052.9828
6053.0637
6053.12676
6053.39469
6053.51944
6053.67481
6053.71305
6053.84265
6053.88619
6054.25482
6054.30204
6054.38845
6054.42971
6054.45552
6054.57077
6054.65899
6054.69077
6054.77234
6054.88812
6055.04373
6055.19727
6055.26055
6055.32103
6055.39832
6055.62393
6055.81904
6055.93249
6055.99172
6056.10732
6056.13301
6056.19383
6056.3329
6056.42005
6056.50479
6056.5521
6056.58225
6056.68548
6056.89946
6056.96844
6057.05505
6057.14509
6057.22675
6057.42227
6057.47419
6057.53899
6057.604
6057.64068
6057.75846
6057.85586
6057.90261
6057.98701
6058.27606
6058.38604
6058.48324
6058.5497
6058.61502
6058.7083
6058.78392
6058.81509
6058.90082
6058.97062
6059.02778
6059.22722
6059.2647
6059.3687
6059.64491
6059.68066
6059.73899
6059.82402
6059.86828
6059.96058
6060.07816
6060.21819
6060.36804
6060.45064
6060.56666
6060.63766
6060.68996
6061.16379
6061.28981
6061.34433
6061.37893
6061.48233
6061.52786
6061.6084
6061.6745
6061.72557
6061.91245
6062.01077
6062.11101
6062.17081
6062.19655
6062.31593
6062.44114
6062.61558
6062.67181
6062.74092
6062.90245
6062.96948
6063.02308
6063.12163
6063.26784
6063.34166
6063.48254
6063.67097
6063.74487
6063.84443
6063.93898
6064.35057
6064.38964
6064.4743
6064.58881
6064.65401
6064.86588
6064.91721
6064.9412
6064.9876
6065.06146
6065.25211
6065.3237
6065.46087
6065.57932
6065.87973
6065.91472
6065.97642
6066.06117
6066.10783
6066.24523
6066.30166
6066.42454
6066.59328
6066.62122
6066.81695
6066.90798
6067.02302
6067.19253
6067.37421
6067.59291
6067.63589
6067.69818
6067.8256
6067.86557
6067.98601
6068.07759
6068.23078
6068.38363
6068.44153
6068.58557
6068.61165
6068.7073
6068.77067
6068.87185
6069.13553
6069.17061
6069.228
6069.27571
6069.33185
6069.40536
6069.45943
6069.62582
6069.66429
6069.69201
6069.8047
6070.06421
6070.22891
6070.27018
6070.44721
6070.47612
6070.53192
6070.58549
6070.63689
6070.72904
6070.78351
6071.0538
6071.13946
6071.17194
6071.23873
6071.36864
6071.46376
6071.49133
6071.52892
6071.62137
6071.75277
6071.83991
6071.96607
6072.11178
6072.14155
6072.26713
6072.56024
6072.66965
6072.76719
6072.82342
6072.8699
6072.92785
6072.98775
6073.15053
6073.23558
6073.35228
6073.41499
6073.5456
6073.5888
6073.70392
6073.78278
6073.87895
6073.92815
6074.01133
6074.14369
6074.2201
6074.42069
6074.46739
6074.60471
6074.65767
6074.73861
6074.85668
6074.97031
6075.02317
6075.05348
6075.22709
6075.29467
6075.36953
6075.41522
6075.53267
6075.58885
6075.78615
6075.88379
6075.95146
6076.00507
6076.10461
6076.14381
6076.18705
6076.32361
6076.58993
6076.62529
6076.66414
6076.77095
6076.8106
6076.99883
6077.03108
6077.08513
6077.13169
6077.28863
6077.51336
6077.74694
6077.81238
6077.96245
6078.07969
6078.16603
6078.26521
6078.37436
6078.4292
6078.47394
6078.57675
6078.68598
6078.86823
6078.91982
6079.01321
6079.15961
6079.51294
6079.58045
6079.62808
6079.6575
6079.80501
6080.07901
6080.13431
6080.21259
6080.2386
6080.31193
6080.42659
6080.58981
6080.64667
6080.90717
6081.05638
6081.13254
6081.18877
6081.23023
6081.32219
6081.37751
6081.55041
6081.70811
6081.80012
6081.88037
6082.07987
6082.19635
6082.23395
6082.27768
6082.31799
6082.37568
6082.54924
6082.74741
6082.82977
6082.88427
6083.03337
6083.2233
6083.2666
6083.34011
6083.70531
6083.75202
6083.79774
6083.92123
6084.01145
6084.06167
6084.12783
6084.31197
6084.43943
6084.61905
6084.64275
6084.696
6084.76061
6084.96491
6085.06486
6085.34731
6085.41758
6085.52487
6085.56676
6085.6175
6085.812
6085.88163
6086.02805
6086.06392
6086.12317
6086.16288
6086.35487
6086.40591
6086.45698
6086.73893
6086.79953
6086.91057
6087.00763
6087.08202
6087.17287
6087.20994
6087.27116
6087.58119
6087.66051
6087.95989
6088.00662
6088.08248
6088.12931
6088.33869
6088.42463
6088.55041
6088.58362
6088.63835
6088.7894
6088.93954
6089.1467
6089.18636
6089.25336
6089.31535
6089.34251
6089.4854
6089.69168
6089.74954
6089.82608
6089.91077
6089.95898
6090.29626
6090.38871
6090.53632
6090.87171
6090.97267
6091.01048
6091.05102
6091.14392
6091.24886
6091.31182
6091.48749
6091.65745
6091.72486
6091.76831
6092.05443
6092.25984
6092.31343
6092.35085
6092.63526
6092.71976
6092.8162
6092.86477
6092.99996
6093.06841
6093.10222
6093.17795
6093.2454
6093.42574
6093.63181
6093.67885
6093.84749
6093.89396
6094.14328
6094.27489
6094.36917
6094.41396
6094.48034
6094.74733
6094.82338
6094.85335
6094.97914
6095.04221
6095.13845
6095.28191
6095.47814
6095.5374
6095.60725
6095.69299
6095.87791
6096.12928
6096.29826
6096.3535
6096.45304
6096.69694
6096.76377
6096.82578
6096.98297
6097.01499
6097.1037
6097.19389
6097.27469
6097.46966
6097.6087
6097.69772
6097.77229
6097.95745
6098.11233
6098.18042
6098.24975
6098.29881
6098.4899
6098.62949
6098.74607
6098.77462
6098.81345
6098.99805
6099.03234
6099.08635
6099.14412
6099.20852
6099.27389
6099.37198
6099.64999
6099.69616
6099.79037
6099.88589
6099.99802
6100.14337
6100.24947
6100.56392
6100.62738
6100.69252
6100.794
6100.85716
6100.89723
6101.21893
6101.31472
6101.35452
6101.60132
6101.78099
6101.81244
6101.88653
6101.90546
6101.96445
6102.04411
6102.13138
6102.57638
6102.70338
6102.7916
6102.87289
6102.93552
6102.99278
6103.14903
6103.46412
6103.57553
6103.6073
6103.74469
6103.83058
6103.89029
6103.93109
6103.98034
6104.09787
6104.13677
6104.21025
6104.30041
6104.53302
6104.73855
6104.77954
6104.84146
6104.93633
6105.25379
6105.30621
6105.47317
6105.57687
6105.97923
6106.02963
6106.07939
6106.1746
6106.2864
6106.43225
6106.82089
6106.90214
6106.94772
6106.99883
6107.0424
6107.06786
6107.16884
6107.2565
6107.41853
6107.45765
6107.62408
6107.6643
6107.69718
6108.03253
6108.05841
6108.29749
6108.35808
6108.43258
6108.54811
6108.57182
6108.76241
6109.04069
6109.28885
6109.36654
6109.43794
6109.67387
6109.83955
6109.93417
6110.05952
6110.19051
6110.22287
6110.44646
6110.60822
6110.65743
6110.73406
6110.87844
6110.90042
6110.99538
6111.0417
6111.33023
6111.39576
6111.48814
6111.60562
6111.64897
6111.69078
6112.06723
6112.25958
6112.32518
6112.39112
6112.46045
6112.52319
6112.59551
6112.65708
6112.78527
6112.83178
6112.88944
6113.00225
6113.07762
6113.15345
6113.3519
6113.39847
6113.61819
6113.66279
6113.72545
6113.7869
6113.85039
6114.03186
6114.08604
6114.1901
6114.3456
6114.45477
6114.60867
6114.71484
6114.78165
6114.85388
6115.02146
6115.23882
6115.29135
6115.42944
6115.61245
6115.69381
6115.82348
6116.04871
6116.15073
6116.18301
6116.22693
6116.27831
6116.32785
6116.56746
6116.69809
6116.75533
6116.82093
6116.89854
6116.96195
6117.10862
6117.21965
6117.43381
6117.57122
6117.72711
6117.79986
6117.96336
6118.10071
6118.22774
6118.2748
6118.29548
6118.34004
6118.4417
6118.50512
6118.55488
6118.67515
6118.86961
6119.10057
6119.15027
6119.19155
6119.31441
6119.35088
6119.42543
6119.52358
6119.61543
6119.83862
6119.88495
6119.96614
6120.13397
6120.30326
6120.37523
6120.45881
6120.71304
6120.76414
6120.84919
6120.91876
6121.04355
6121.15419
6121.3434
6121.39509
6121.47775
6121.70917
6121.73813
6121.83318
6121.93679
6122.07771
6122.13102
6122.19979
6122.30073
6122.44103
6122.48566
6122.57184
6122.64515
6122.87186
6123.05671
6123.1185
6123.23021
6123.32643
6123.4054
6123.50129
6123.56784
6123.67548
6123.8216
6123.94384
6124.04188
6124.18304
6124.38418
6124.60476
6124.67062
6124.76538
6124.89414
6125.0584
6125.10312
6125.17779
6125.24294
6125.28724
6125.35246
6125.46467
6125.70197
6125.80474
6125.85703
6125.94231
6126.24022
6126.43415
6126.47485
6126.75581
6126.83464
6126.94137
6127.00067
6127.1613
6127.28747
6127.3587
6127.42641
6127.47153
6127.58786
6127.64449
6127.72358
6127.81199
6127.86384
6128.28134
6128.40166
6128.47612
6128.53676
6128.61796
6128.66839
6128.8001
6128.8863
6129.01067
6129.06769
6129.31325
6129.36455
6129.45001
6129.63112
6129.71195
6129.81052
6129.89788
6129.93967
6129.99771
6130.08026
6130.26413
6130.33435
6130.44294
6130.5709
6130.60146
6130.64997
6130.78191
6130.84909
6131.10707
6131.18846
6131.46645
6131.52303
6131.61802
6131.69047
6131.76801
6131.81218
6131.99353
6132.14603
6132.20775
6132.27191
6132.36511
6132.54066
6132.62655
6132.67468
6132.81666
6133.07257
6133.16263
6133.19282
6133.32879
6133.37194
6133.45954
6133.53683
6133.83777
6133.92137
6133.95651
6134.06784
6134.11542
6134.16343
6134.24703
6134.42897
6134.71526
6134.78971
6134.84068
6134.93752
6134.98063
6135.10073
6135.2896
6135.62657
6135.66101
6135.733
6135.90906
6136.01023
6136.14539
6136.28497
6136.31568
6136.38719
6136.63727
6136.865
6136.90236
6136.92672
6136.97979
6137.19118
6137.2202
6137.28577
6137.3724
6137.40964
6137.45946
6137.52204
6137.64639
6137.68353
6137.71661
6137.80213
6137.86577
6137.99174
6138.18722
6138.47883
6138.64199
6138.80838
6138.94061
6139.01452
6139.0453
6139.1721
6139.24083
6139.36156
6139.49627
6139.56037
6139.6503
6139.68818
6139.7921
6139.81391
6140.00034
6140.06961
6140.174
6140.22294
6140.28336
6140.3816
6140.52256
6140.59525
6140.67986
6140.8108
6140.85134
6140.98364
6141.12304
6141.14988
6141.27159
6141.37849
6141.43337
6141.56773
6141.65196
6141.68698
6141.71239
6141.89741
6141.94596
6142.26796
6142.32096
6142.53084
6142.58979
6142.6331
6142.67126
6142.72662
6142.86564
6142.99658
6143.08323
6143.25484
6143.29889
6143.69623
6143.76531
6143.9374
6144.13671
6144.38755
6144.43598
6144.48003
6144.62203
6144.69008
6144.73268
6144.86274
6144.93034
6144.98672
6145.07048
6145.14674
6145.29196
6145.34461
6145.39506
6145.7662
6145.90648
6146.02682
6146.16039
6146.28572
6146.35426
6146.39631
6146.57624
6146.62444
6146.65972
6146.84434
6146.9095
6147.11893
6147.16085
6147.22461
6147.2792
6147.37433
6147.42917
6147.49604
6147.55686
6147.6127
6147.72434
6147.87451
6147.91911
6147.95642
6148.03577
6148.10647
6148.23868
6148.60746
6148.68025
6148.72072
6148.92879
6149.03846
6149.08468
6149.14593
6149.49407
6149.52109
6149.67397
6149.77928
6149.97905
6150.18078
6150.30743
6150.41137
6150.64372
6150.72906
6150.76913
6150.83859
6150.88982
6150.95471
6151.0101
6151.26271
6151.32982
6151.41835
6151.6096
6151.91885
6151.9851
6152.05224
6152.24335
6152.30147
6152.4642
6152.64556
6152.68317
6152.75606
6153.13895
6153.19288
6153.30654
6153.35187
6153.51142
6153.60366
6153.65136
6153.71217
6153.75883
6153.85855
6153.93214
6153.96738
6154.1048
6154.16212
6154.2278
6154.26711
6154.46787
6154.60658
6154.70822
6154.78753
6155.03224
6155.28782
6155.34133
6155.38309
6155.53817
6155.58524
6155.69986
6155.7565
6155.815
6155.8965
6156.09621
6156.15278
6156.20948
6156.36819
6156.57753
6156.64085
6156.82098
6156.99856
6157.03745
6157.24155
6157.47425
6157.58397
6157.85132
6157.89532
6157.99542
6158.06583
6158.19677
6158.24769
6158.32113
6158.36354
6158.57291
6158.6378
6158.73299
6158.89773
6159.0794
6159.15067
6159.22632
6159.28523
6159.36232
6159.4333
6159.47878
6159.58891
6159.67957
6159.78501
6160.20396
6160.25936
6160.39075
6160.55531
6160.66623
6160.70961
6160.753
6160.79885
6160.8776
6160.97125
6161.01835
6161.13049
6161.3002
6161.46216
6161.6225
6161.7734
6162.09354
6162.15334
6162.34242
6162.4025
6162.43429
6162.53978
6162.61673
6162.71774
6162.78294
6162.92188
6163.08947
6163.14876
6163.22999
6163.42646
6163.52537
6163.54759
6163.60002
6163.8953
6164.08083
6164.16818
6164.31427
6164.49843
6164.55706
6164.82508
6164.87472
6164.92047
6165.1154
6165.17906
6165.30892
6165.43805
6165.54584
6165.61789
6165.67985
6165.75392
6165.85012
6165.98968
6166.09408
6166.17345
6166.35718
6166.44163
6166.5171
6166.57031
6166.63302
6166.67667
6166.82249
6166.85458
6166.90311
6166.96619
6167.02878
6167.30505
6167.56196
6167.7481
6167.84841
6167.94944
6168.14289
6168.3248
6168.3883
6168.47407
6168.5716
6168.66434
6168.73481
6168.8036
6168.86642
6168.9621
6169.16778
6169.24896
6169.31909
6169.38905
6169.58186
6169.65818
6169.76912
6169.8459
6170.00764
6170.07035
6170.37264
6170.50282
6170.57397
6170.62393
6170.65576
6170.71455
6171.04776
6171.14791
6171.20197
6171.23476
6171.38889
6171.68426
6171.72481
6171.85762
6172.02322
6172.08138
6172.12533
6172.19276
6172.25668
6172.30824
6172.42373
6172.71537
6172.76716
6172.84141
6172.92468
6173.01752
6173.11399
6173.28292
6173.32225
6173.36032
6173.45369
6173.62302
6173.66408
6173.71634
6173.80558
6173.91824
6174.03898
6174.25562
6174.32948
6174.38939
6174.42099
6174.46245
6174.56623
6174.6043
6174.78095
6174.84301
6174.8719
6174.91381
6175.05226
6175.18557
6175.32722
6175.47042
6175.54288
6175.663
6175.75546
6175.93444
6176.0251
6176.11346
6176.17898
6176.24754
6176.43789
6176.50262
6176.56621
6176.63856
6176.77621
6176.92055
6177.06034
6177.22482
6177.44527
6177.53357
6177.58177
6177.67943
6177.81765
6177.86885
6177.93078
6177.98621
6178.06171
6178.10794
6178.26153
6178.31555
6178.35486
6178.43395
6178.5172
6178.55054
6178.62994
6178.97141
6179.09254
6179.15018
6179.20416
6179.31704
6179.37871
6179.62476
6179.66977
6179.73899
6180.00152
6180.21684
6180.35816
6180.44661
6180.50934
6180.80603
6180.88417
6180.96143
6181.05075
6181.1579
6181.21811
6181.48086
6181.56525
6181.66538
6181.71884
6181.85984
6182.004
6182.07663
6182.33289
6182.38328
6182.46918
6182.60115
6182.70909
6182.74587
6182.90127
6182.93296
6182.96251
6183.09914
6183.36914
6183.405
6183.44436
6183.66338
6183.85283
6183.94354
6184.02011
6184.0983
6184.34895
6184.49304
6184.66988
6184.73601
6184.80183
6184.9259
6185.02897
6185.25189
6185.37088
6185.49699
6185.53519
6185.58648
6185.66788
6185.77993
6185.88386
6185.94061
6186.12682
6186.30401
6186.45036
6186.49492
6186.55877
6186.61563
6186.72671
6186.7754
6186.88658
6186.9603
6187.04154
6187.09062
6187.26783
6187.40955
6187.54195
6187.64353
6187.70324
6187.7528
6187.8439
6187.97297
6188.13508
6188.18616
6188.31591
6188.42178
6188.4584
6188.51272
6188.58784
6188.72669
6188.79859
6188.89798
6189.04918
6189.10629
6189.25739
6189.36046
6189.48761
6189.53657
6189.63701
6189.93808
6190.06255
6190.18948
6190.40008
6190.43601
6190.56057
6190.59725
6190.71502
6190.80524
6190.93688
6190.97811
6191.05823
6191.16681
6191.27311
6191.52279
6191.61419
6191.68118
6191.80083
6192.04135
6192.18466
6192.2764
6192.37462
6192.40726
6192.56238
6192.61378
6192.72223
6192.77989
6192.95781
6193.00143
6193.04008
6193.10922
6193.19151
6193.24223
6193.4295
6193.67922
6193.74187
6193.96074
6194.07334
6194.23568
6194.31597
6194.37026
6194.45478
6194.62505
6194.67239
6194.84722
6194.91467
6194.94353
6195.09914
6195.26335
6195.38022
6195.62292
6195.82682
6195.9053
6195.98906
6196.10423
6196.17851
6196.24655
6196.31289
6196.38652
6196.52676
6196.59793
6196.63877
6196.93255
6197.05086
6197.21807
6197.34143
6197.39699
6197.52342
6197.64035
6197.69062
6197.76658
6197.86378
6197.9447
6198.10111
6198.16441
6198.34336
6198.43498
6198.59884
6198.65918
6198.8713
6198.94844
6199.21694
6199.25501
6199.36457
6199.49401
6199.59872
6199.65293
6199.80151
6199.90854
6200.0423
6200.17649
6200.28343
6200.36391
6200.45542
6200.7203
6200.831
6200.89553
6200.94766
6201.05102
6201.11858
6201.16504
6201.26692
6201.40375
6201.56638
6201.66883
6201.88316
6201.95427
6202.04569
6202.20403
6202.26514
6202.38953
6202.4475
6202.49759
6202.62295
6202.68026
6202.79374
6202.8299
6202.8981
6202.94911
6203.00967
6203.23404
6203.41217
6203.52103
6203.54594
6203.63533
6203.68885
6203.92349
6204.14003
6204.19668
6204.35866
6204.38523
6204.482
6204.54809
6204.7737
6204.84762
6205.11993
6205.32771
6205.39469
6205.42207
6205.49418
6205.54627
6205.61782
6205.69055
6205.80587
6206.04826
6206.11001
6206.17884
6206.35705
6206.45468
6206.62417
6206.68502
6206.7287
6206.77123
6206.81313
6206.99462
6207.15784
6207.22522
6207.51481
6207.63853
6207.71753
6207.80774
6207.89783
6208.04082
6208.18849
6208.27997
6208.33066
6208.39569
6208.47925
6208.55057
6208.64577
6208.70693
6209.01946
6209.19531
6209.26402
6209.37358
6209.40386
6209.53934
6209.93169
6209.98814
6210.04451
6210.07279
6210.16497
6210.27782
6210.31336
6210.37629
6210.62846
6210.6713
6210.72092
6210.82781
6210.93345
6211.05483
6211.13453
6211.25477
6211.33994
6211.43178
6211.48512
6211.51077
6211.56211
6211.69028
6211.83468
6212.12762
6212.16947
6212.21701
6212.306
6212.49752
6212.55582
6212.72373
6212.7785
6212.86541
6212.95302
6213.00388
6213.07806
6213.22176
6213.41692
6213.54583
6213.72338
6213.8864
6213.93256
6213.97455
6214.20595
6214.2434
6214.62033
6214.7664
6214.86704
6214.92114
6215.01093
6215.18363
6215.51415
6215.651
6215.7425
6215.79494
6215.82429
6215.98392
6216.14444
6216.21429
6216.28376
6216.39561
6216.48634
6216.55841
6216.61367
6216.72408
6216.83611
6217.00298
6217.06444
6217.13059
6217.21292
6217.40136
6217.52728
6217.56911
6217.59551
6217.98606
6218.19057
6218.25841
6218.34589
6218.41056
6218.49527
6218.5509
6218.58721
6218.64534
6218.75057
6218.84273
6218.889
6219.03836
6219.13573
6219.29232
6219.36467
6219.45967
6219.57533
6219.76467
6219.90713
6219.95024
6219.99002
6220.18481
6220.21565
6220.52884
6220.56932
6220.69613
6220.90415
6221.0611
6221.25672
6221.32916
6221.43954
6221.58927
6221.72173
6221.82315
6221.91169
6221.97657
6222.00866
6222.09343
6222.16648
6222.23619
6222.30352
6222.45004
6222.65459
6222.86083
6222.90089
6222.98989
6223.07107
6223.22924
6223.34944
6223.62899
6223.68522
6223.71313
6223.84085
6223.8753
6223.92015
6224.10123
6224.19099
6224.23203
6224.48666
6224.52026
6224.82203
6225.00783
6225.08808
6225.13878
6225.23842
6225.2982
6225.32126
6225.38976
6225.57424
6225.60949
6225.67028
6225.70099
6225.75903
6225.89916
6226.1094
6226.23721
6226.27554
6226.43528
6226.60028
6226.6561
6226.80075
6226.88732
6226.99729
6227.06853
6227.14075
6227.30577
6227.47308
6227.65905
6227.76967
6227.80116
6227.95544
6228.06023
6228.17135
6228.22805
6228.32489
6228.4703
6228.6604
6228.86834
6228.93297
6229.00849
6229.0908
6229.18533
6229.23658
6229.50049
6229.64787
6229.70841
6229.76519
6229.81471
6229.85785
6229.95425
6229.99429
6230.06086
6230.19842
6230.38959
6230.4343
6230.52044
6230.61382
6230.72283
6230.77079
6230.85061
6230.93209
6231.02952
6231.14835
6231.22276
6231.26618
6231.31495
6231.43196
6231.64105
6231.73387
6231.87697
6231.96561
6232.18616
6232.30627
6232.44768
6232.60264
6232.71092
6232.79692
6232.96873
6233.01485
6233.06802
6233.11988
6233.20525
6233.32168
6233.36594
6233.5135
6233.60109
6233.6778
6233.74497
6233.8872
6233.93033
6233.96129
6234.13059
6234.17285
6234.27556
6234.40299
6234.502
6234.55845
6234.69991
6235.08878
6235.21158
6235.3855
6235.44279
6235.56781
6235.67703
6235.78948
6235.88906
6236.01972
6236.0528
6236.13952
6236.27108
6236.32159
6236.40973
6236.44255
6236.65829
6236.71463
6236.8245
6236.96361
6237.03781
6237.07264
6237.18293
6237.27563
6237.42486
6237.47313
6237.64569
6237.68413
6237.75005
6238.07634
6238.22542
6238.41173
6238.47394
6238.57823
6238.6155
6238.65489
6238.68043
6238.71997
6238.92351
6238.97238
6239.13768
6239.24785
6239.38816
6239.44495
6239.48605
6239.52551
6239.55701
6239.68226
6239.71884
6239.82032
6239.85534
6239.96403
6240.01035
6240.05786
6240.12477
6240.18709
6240.28954
6240.4081
6240.50169
6240.61478
6240.97145
6241.08145
6241.16901
6241.19766
6241.28887
6241.43983
6241.52471
6241.58733
6241.8938
6242.00424
6242.08457
6242.2468
6242.33864
6242.40571
6242.4355
6242.664
6242.8883
6242.97653
6243.05021
6243.10902
6243.13197
6243.19602
6243.43008
6243.57441
6243.6693
6243.8504
6243.96095
6244.08839
6244.13909
6244.29516
6244.34293
6244.39618
6244.48241
6244.53736
6244.58602
6244.87259
6244.92279
6245.02185
6245.12112
6245.54331
6245.6043
6245.74095
6245.86475
6245.9141
6245.97885
6246.04873
6246.14711
6246.20317
6246.31517
6246.37315
6246.43012
6246.49281
6246.85829
6246.96502
6247.08443
6247.14391
6247.22859
6247.31442
6247.37015
6247.53047
6247.65361
6247.6989
6247.74126
6247.76767
6247.84848
6247.90271
6247.96276
6248.17073
6248.26924
6248.39951
6248.4672
6248.63025
6248.71246
6248.94138
6249.08961
6249.14221
6249.27218
6249.32862
6249.35231
6249.47487
6249.5221
6249.57562
6249.61796
6249.69417
6249.76159
6250.03757
6250.08223
6250.30185
6250.40912
6250.49938
6250.76092
6250.83354
6250.94881
6251.28298
6251.49353
6251.58328
6251.61398
6251.6688
6251.72184
6251.81711
6252.00404
6252.18043
6252.304
6252.35779
6252.48576
6252.60736
6252.69138
6252.81514
6252.93518
6253.00791
6253.09979
6253.14858
6253.29899
6253.37808
6253.43849
6253.50609
6253.61738
6253.66448
6253.88142
6253.9213
6254.09827
6254.45337
6254.48149
6254.52119
6254.57101
6254.64957
6254.73387
6254.77795
6254.88097
6255.05077
6255.08793
6255.17389
6255.24286
6255.38073
6255.62771
6255.67102
6255.73867
6255.82661
6256.1177
6256.17241
6256.20641
6256.27833
6256.32152
6256.38058
6256.52795
6256.71859
6257.02622
6257.23463
6257.43905
6257.53291
6257.70995
6257.84808
6257.90773
6257.95046
6258.03084
6258.08048
6258.17568
6258.3683
6258.46211
6258.50567
6258.55569
6258.94614
6258.99606
6259.06728
6259.13181
6259.22357
6259.30101
6259.37235
6259.58547
6259.66992
6259.73196
6259.87174
6259.9094
6259.96106
6260.1328
6260.18496
6260.32365
6260.50083
6260.58681
6260.66453
6260.81085
6260.94188
6261.12348
6261.17932
6261.24875
6261.29677
6261.35419
6261.39241
6261.48586
6261.57358
6261.6143
6261.71194
6261.83212
6261.86974
6261.91219
6262.14616
6262.2812
6262.34217
6262.55592
6262.59893
6262.73725
6262.79775
6262.8816
6263.12724
6263.20747
6263.27654
6263.49097
6263.60464
6263.68465
6263.79701
6263.85128
6263.91211
6264.00731
6264.0469
6264.20954
6264.33782
6264.47141
6264.60923
6264.80877
6264.97963
6265.12991
6265.18532
6265.28214
6265.35007
6265.43727
6265.50609
6265.58923
6265.79975
6265.90894
6266.05917
6266.18908
6266.34861
6266.3921
6266.45612
6266.51871
6266.8674
6266.984
6267.05506
6267.12967
6267.23047
6267.34667
6267.4189
6267.70017
6267.82237
6267.94576
6268.02296
6268.08092
6268.20164
6268.29137
6268.40219
6268.54089
6268.57974
6268.76841
6268.87921
6268.93843
6269.27393
6269.38304
6269.46761
6269.69727
6269.76005
6269.81328
6269.97829
6270.02645
6270.09168
6270.14609
6270.20912
6270.4994
6270.54621
6270.64988
6270.68744
6270.91162
6271.06642
6271.1687
6271.31687
6271.36796
6271.40894
6271.4515
6271.49068
6271.59744
6271.67683
6271.79312
6271.90546
6272.22134
6272.50301
6272.65676
6272.71432
6272.77005
6272.92192
6272.97408
6273.05886
6273.25762
6273.31951
6273.37396
6273.45464
6273.49165
6273.5796
6273.68454
6273.74358
6273.8605
6274.09471
6274.26678
6274.38706
6274.42219
6274.45658
6274.60774
6274.73233
6274.86646
6274.95864
6275.14712
6275.22184
6275.30581
6275.37151
6275.40298
6275.58851
6275.72941
6275.77771
6275.83007
6275.90699
6275.98863
6276.33954
6276.40854
6276.54698
6276.583
6276.62544
6276.81906
6276.93624
6277.01518
6277.29713
6277.37599
6277.44747
6277.4968
6277.52831
6277.60841
6277.86327
6277.96762
6278.07368
6278.18398
6278.38223
6278.56976
6278.68134
6278.86862
6278.99562
6279.15316
6279.2145
6279.30768
6279.34776
6279.38917
6279.47317
6279.59863
6279.72334
6279.91156
6280.05921
6280.12986
6280.17195
6280.2582
6280.53869
6280.64162
6280.76609
6280.85374
6280.93347
6281.10384
6281.15015
6281.19012
6281.36409
6281.53762
6281.57927
6281.71151
6281.97027
6282.0686
6282.29804
6282.49325
6282.55152
6282.58574
6282.6788
6282.75052
6282.87493
6283.01799
6283.23144
6283.35406
6283.58115
6283.62785
6283.69605
6283.79243
6283.90436
6284.00593
6284.08341
6284.13106
6284.19417
6284.36443
6284.43604
6284.6148
6284.82456
6284.87143
6285.00781
6285.13999
6285.18956
6285.29359
6285.40791
6285.44528
6285.51637
6285.71108
6285.86279
6285.94227
6286.01528
6286.14303
6286.2759
6286.36083
6286.48341
6286.51109
6286.70043
6286.84888
6286.98313
6287.02999
6287.08299
6287.22062
6287.27821
6287.34781
6287.50657
6287.57902
6287.73112
6287.89547
6287.94838
6288.06097
6288.15833
6288.23431
6288.34027
6288.42964
6288.57973
6288.68029
6288.74122
6288.94556
6289.03517
6289.19935
6289.27172
6289.37684
6289.43465
6289.60266
6289.70467
6289.80073
6289.98092
6290.05351
6290.12156
6290.24895
6290.53783
6290.8295
6290.98442
6291.02129
6291.11962
6291.28221
6291.33762
6291.41214
6291.53076
6291.64159
6291.66748
6291.7209
6291.85194
6291.89436
6292.10044
6292.18857
6292.33878
6292.43826
6292.46737
6292.49213
6292.54822
6292.59291
6292.67757
6292.74696
6292.88695
6293.09098
6293.20602
6293.26618
6293.31845
6293.39439
6293.45218
6293.52393
6293.6968
6293.79857
6293.89227
6294.06622
6294.1383
6294.20372
6294.49549
6294.56028
6294.68542
6294.77623
6294.81624
6294.87873
6294.93185
6295.1051
6295.32756
6295.39636
6295.5951
6295.73023
6295.79785
6295.85543
6295.89164
6296.01178
6296.10707
6296.16912
6296.47812
6296.56262
6296.59303
6296.64279
6296.69809
6296.74207
6296.85173
6296.9025
6296.96162
6297.05093
6297.13431
6297.32443
6297.43954
6297.51624
6297.55784
6297.62258
6297.72145
6297.81605
6297.95389
6298.03289
6298.07812
6298.13969
6298.18966
6298.31295
6298.41612
6298.46324
6298.48953
6298.66072
6298.79252
6299.06504
6299.17849
6299.26804
6299.31062
6299.52505
6299.5718
6299.619
6299.72839
6299.79469
6299.82198
6299.97552
6300.06145
6300.16957
6300.33819
6300.40641
6300.45752
6300.57548
6300.64847
6300.96434
6301.02152
6301.12066
6301.18552
6301.24408
6301.5205
6301.83967
6301.88673
6301.93534
6302.06204
6302.11411
6302.17293
6302.26867
6302.54215
6302.7065
6302.73777
6302.81505
6303.18012
6303.2662
6303.31879
6303.4705
6303.55224
6303.60149
6303.63626
6303.74176
6303.82328
6303.97464
6304.04176
6304.12198
6304.23779
6304.30718
6304.4284
6304.50624
6304.54804
6304.61655
6304.94806
6305.04969
6305.21942
6305.27198
6305.32648
6305.41974
6305.44914
6305.51969
6305.60805
6305.70731
6305.79304
6305.93307
6306.08549
6306.19625
6306.28476
6306.33358
6306.95771
6306.98665
6307.05587
6307.12032
6307.22288
6307.42217
6307.45908
6307.51725
6307.5904
6307.65314
6307.79418
6307.8294
6307.93433
6308.01373
6308.16588
6308.21421
6308.26596
6308.39689
6308.49431
6308.6302
6309.01452
6309.07966
6309.12227
6309.22156
6309.4125
6309.71372
6309.78428
6309.82355
6309.85473
6310.04036
6310.15535
6310.25788
6310.29782
6310.54431
6310.63146
6310.6815
6310.7347
6310.95471
6311.12726
6311.23189
6311.34817
6311.43262
6311.47253
6311.54253
6311.62259
6311.70632
6311.77551
6311.8411
6312.02686
6312.09592
6312.22427
6312.26456
6312.31089
6312.38768
6312.57759
6312.77556
6312.85602
6312.92341
6313.05145
6313.10301
6313.3888
6313.46347
6313.5461
6313.61718
6313.66931
6313.78102
6313.96087
6314.06889
6314.2231
6314.27227
6314.30709
6314.35053
6314.49343
6314.5418
6314.69107
6314.80345
6314.85572
6314.91999
6314.98175
6315.0145
6315.30532
6315.37318
6315.429
6315.51031
6315.57844
6315.65201
6315.73359
6315.75957
6316.10226
6316.179
6316.22308
6316.29355
6316.47582
6316.60749
6316.67639
6317.24644
6317.28327
6317.30834
6317.41573
6317.53334
6317.56769
6317.61243
6317.70964
6317.77263
6317.92299
6318.21567
6318.37435
6318.40687
6318.51004
6318.5553
6318.63185
6318.66917
6318.7985
6318.89815
6318.99754
6319.04476
6319.22242
6319.43365
6319.65829
6319.87314
6319.9708
6320.08753
6320.12984
6320.25338
6320.3245
6320.36994
6320.46533
6320.5324
6320.59608
6320.66499
6320.95752
6321.00423
6321.12574
6321.16064
6321.2224
6321.33322
6321.35972
6321.51084
6321.85525
6321.93256
6321.98668
6322.01206
6322.06139
6322.27512
6322.32769
6322.39642
6322.44681
6322.5406
6322.62988
6322.76062
6322.83841
6323.01958
6323.07109
6323.11416
6323.29384
6323.4422
6323.5029
6323.60213
6323.7688
6323.86513
6323.91337
6324.02945
6324.39369
6324.48797
6324.53437
6324.67122
6324.75077
6324.81146
6324.85928
6324.97493
6325.12304
6325.23358
6325.33131
6325.4576
6325.56586
6325.7062
6325.78434
6325.80807
6325.9669
6326.00354
6326.04439
6326.44127
6326.66321
6326.72447
6326.78345
6327.06631
6327.26297
6327.34975
6327.55131
6327.67784
6327.7431
6327.80168
6327.83801
6327.93807
6327.97804
6328.20781
6328.28997
6328.38202
6328.56255
6328.59976
6328.73502
6328.85912
6329.0532
6329.08705
6329.21173
6329.31011
6329.42884
6329.51617
6329.59898
6329.74045
6329.93428
6330.06353
6330.18348
6330.32549
6330.41822
6330.46244
6330.58799
6330.79678
6330.94899
6331.07451
6331.12378
6331.25526
6331.36472
6331.42062
6331.51694
6331.70408
6331.87476
6331.91729
6332.00968
6332.2834
6332.67366
6332.79329
6332.87466
6333.08551
6333.1505
6333.23736
6333.30633
6333.49279
6333.56149
6333.59851
6333.678
6333.74162
6333.7828
6333.91031
6334.0698
6334.21307
6334.30976
6334.3465
6334.51526
6334.60307
6334.82769
6334.90841
6335.06069
6335.092
6335.23518
6335.31118
6335.49852
6335.70228
6335.75031
6335.8248
6335.88901
6335.92644
6336.08419
6336.19196
6336.32665
6336.41047
6336.48689
6336.53386
6336.59625
6336.88874
6336.93905
6337.22973
6337.27548
6337.32334
6337.40984
6337.52248
6337.59259
6337.61415
6337.67551
6337.75075
6337.7978
6337.84979
6338.01379
6338.21119
6338.4008
6338.56139
6338.63218
6338.82929
6338.89899
6338.96564
6339.23389
6339.42561
6339.48673
6339.57901
6339.65555
6339.74865
6339.84069
6339.88221
6340.06661
6340.12398
6340.19479
6340.38647
6340.64948
6340.71849
6340.81265
6340.91207
6340.99306
6341.04943
6341.13576
6341.4163
6341.50648
6341.62596
6341.71051
6341.87124
6341.99482
6342.04808
6342.1263
6342.19581
6342.27138
6342.29908
6342.42545
6342.58144
6342.67682
6342.72606
6342.81025
6342.92207
6343.10109
6343.1739
6343.20556
6343.24691
6343.37428
6343.43521
6343.48687
6343.52531
6343.56758
6343.64886
6343.76037
6343.8068
6343.83704
6344.20793
6344.31312
6344.59216
6344.6328
6344.76376
6344.85887
6344.90664
6344.96253
6345.05959
6345.24081
6345.32533
6345.45403
6345.61116
6345.71283
6345.77274
6345.80768
6345.8567
6346.1304
6346.15236
6346.23868
6346.32067
6346.70475
6346.80851
6346.84311
6347.03872
6347.09137
6347.18028
6347.23368
6347.26533
6347.31531
6347.4318
6347.4842
6347.67723
6347.82972
6347.9213
6348.09533
6348.14836
6348.19435
6348.37073
6348.50286
6348.56705
6348.69293
6348.73732
6348.81694
6348.91337
6348.9685
6349.0336
6349.14837
6349.33565
6349.39092
6349.57817
6349.66969
6349.72945
6349.75964
6349.82902
6349.86753
6350.02962
6350.27038
6350.35972
6350.45979
6350.65426
6350.70422
6350.77675
6350.98572
6351.03656
6351.11244
6351.25667
6351.40796
6351.47746
6351.56874
6351.6903
6351.74763
6351.83476
6352.10487
6352.22923
6352.27443
6352.36644
6352.46109
6352.61313
6352.67387
6352.78514
6352.82051
6353.06206
6353.21671
6353.24101
6353.37197
6353.46497
6353.50446
6353.59519
6353.73777
6353.82857
6354.00478
6354.05755
6354.18873
6354.23606
6354.36755
6354.50314
6354.66743
6354.73593
6354.78908
6354.84201
6354.95702
6355.12362
6355.51276
6355.66731
6355.79948
6355.87069
6355.98037
6356.06566
6356.21009
6356.37943
6356.47344
6356.56232
6356.6696
6356.79097
6357.14048
6357.18261
6357.20931
6357.3959
6357.44192
6357.47977
6357.62557
6357.76487
6357.86755
6358.03634
6358.11127
6358.20256
6358.41242
6358.52947
6358.58379
6358.64006
6358.79837
6358.85963
6358.97385
6359.18349
6359.32445
6359.42309
6359.46413
6359.54232
6359.57269
6359.86583
6359.96815
6360.17636
6360.4953
6360.57263
6360.63764
6360.81659
6361.18
6361.39159
6361.51636
6361.64491
6361.67931
6361.83175
6361.9492
6362.00412
6362.0862
6362.1247
6362.16844
6362.22677
6362.26308
6362.42443
6362.46333
6362.50487
6362.70667
6362.79443
6362.84806
6362.98185
6363.11619
6363.21293
6363.26214
6363.46463
6363.51962
6363.60593
6363.76404
6363.93703
6364.07723
6364.19603
6364.23919
6364.34492
6364.45798
6364.5159
6364.54437
6364.61512
6364.75616
6364.85753
6364.91754
6365.10611
6365.20543
6365.26601
6365.49811
6365.61127
6365.75787
6365.8045
6365.83959
6365.92502
6365.98781
6366.18627
6366.23638
6366.36136
6366.39794
6366.52619
6366.59403
6366.69854
6366.73915
6366.80893
6366.90399
6366.93683
6367.38266
6367.50881
6367.64673
6367.71417
6367.83495
6367.93603
6367.9773
6368.03587
6368.19652
6368.25394
6368.42805
6368.58517
6368.62628
6368.77561
6368.81485
6368.91063
6369.14438
6369.21603
6369.30201
6369.34133
6369.54593
6369.59397
6369.64831
6369.98846
6370.03402
6370.09133
6370.17981
6370.32495
6370.36835
6370.42491
6370.47309
6370.59332
6370.70221
6370.77901
6370.81968
6370.93432
6371.0414
6371.15988
6371.35518
6371.41542
6371.46731
6371.537
6371.78509
6371.95043
6372.21464
6372.25553
6372.35433
6372.42105
6372.4859
6372.54634
6372.62298
6372.991
6373.06876
6373.12136
6373.20644
6373.33143
6373.385
6373.47788
6373.52515
6373.55968
6373.63914
6373.71431
6373.94084
6374.19928
6374.26363
6374.31679
6374.53551
6374.64585
6374.76262
6374.82023
6374.90784
6374.97521
6375.05635
6375.28333
6375.32103
6375.42503
6375.61473
6375.69602
6375.7264
6375.80384
6375.86423
6376.35541
6376.41818
6376.53393
6376.66011
6376.9135
6376.9566
6377.08824
6377.13721
6377.18175
6377.42125
6377.45433
6377.55968
6377.59161
6377.67728
6377.79537
6377.83111
6377.97734
6378.28486
6378.3627
6378.49166
6378.52134
6378.78471
6378.90023
6379.16537
6379.26909
6379.34874
6379.60134
6379.69712
6379.72044
6379.86519
6379.96383
6380.10367
6380.32399
6380.4823
6380.56605
6380.66194
6380.72343
6380.77505
6380.85743
6380.88878
6381.02697
6381.06054
6381.11173
6381.21391
6381.41579
6381.47603
6381.61241
6381.68451
6381.7442
6381.83452
6382.12995
6382.19851
6382.39912
6382.49115
6382.54021
6382.68989
6382.73681
6382.81547
6382.88118
6383.01548
6383.09479
6383.14031
6383.41546
6383.47134
6383.5613
6383.68842
6383.82521
6383.97157
6384.09742
6384.12893
6384.20497
6384.44891
6384.5585
6384.65704
6384.70576
6384.75219
6384.82091
6385.00844
6385.06239
6385.10919
6385.24548
6385.29543
6385.51862
6385.70524
6385.738
6385.80815
6385.84782
6385.89776
6386.07663
6386.13079
6386.20537
6386.28355
6386.38662
6386.66
6386.73306
6386.82378
6386.94583
6387.04163
6387.09394
6387.1667
6387.2413
6387.33581
6387.51036
6387.6128
6387.83256
6387.97645
6388.07168
6388.22161
6388.31963
6388.41163
6388.53813
6388.69986
6388.92172
6389.02713
6389.08926
6389.14447
6389.17456
6389.26026
6389.44515
6389.53433
6389.58891
6389.67058
6389.94261
6390.00809
6390.28365
6390.59128
6390.68787
6390.76687
6390.83194
6390.94611
6391.17495
6391.26478
6391.35939
6391.49469
6391.55511
6391.71827
6391.80269
6391.84332
6391.87435
6391.92782
6391.99264
6392.10255
6392.33297
6392.54225
6392.59746
6392.63379
6392.68957
6392.76695
6392.88047
6393.08992
6393.23504
6393.32424
6393.37498
6393.49755
6393.6024
6393.65005
6393.8595
6393.9196
6394.01607
6394.0674
6394.17366
6394.21919
6394.58821
6394.7386
6394.9212
6394.96165
6395.12988
6395.35763
6395.41474
6395.52607
6395.60239
6395.65904
6395.74243
6395.80809
6395.87633
6396.04855
6396.11398
6396.18876
6396.24174
6396.28699
6396.43027
6396.47867
6396.59204
6396.77101
6396.88832
6397.07853
6397.10381
6397.14303
6397.28957
6397.33669
6397.43936
6397.56263
6397.78268
6397.83876
6397.8808
6398.04449
6398.13377
6398.22888
6398.32658
6398.41834
6398.47263
6398.54191
6398.69202
6398.89289
6398.96035
6399.24573
6399.43753
6399.4934
6399.61022
6399.82586
6399.87271
6400.20743
6400.26436
6400.3891
6400.45014
6400.76236
6400.82216
6400.87183
6400.91929
6400.95752
6401.0031
6401.09766
6401.14765
6401.25148
6401.52545
6401.87787
6402.047
6402.14186
6402.34285
6402.4001
6402.52149
6402.55715
6402.68575
6402.75874
6402.80463
6402.90086
6402.9788
6403.06699
6403.31325
6403.59072
6403.61467
6403.70655
6403.75361
6403.94624
6404.04427
6404.08137
6404.2327
6404.2868
6404.34002
6404.41441
6404.46866
6404.59497
6404.81217
6404.85523
6404.97968
6405.03057
6405.20218
6405.4099
6405.44323
6405.58918
6405.74974
6405.85523
6405.90257
6406.16635
6406.41703
6406.46009
6406.51293
6406.54654
6406.60282
6406.66265
6406.73367
6406.98055
6407.23837
6407.32612
6407.50583
6407.56633
6407.61407
6407.74575
6407.86408
6407.90855
6407.96298
6408.05197
6408.26098
6408.36413
6408.51969
6408.57183
6408.73562
6408.90638
6408.96184
6409.01226
6409.17776
6409.22673
6409.25522
6409.31468
6409.39358
6409.47362
6409.6338
6409.67907
6409.72361
6409.81492
6409.86226
6409.92373
6409.96934
6410.09782
6410.24663
6410.32523
6410.57865
6410.71503
6410.82326
6410.87292
6410.93068
6411.08796
6411.20906
6411.23689
6411.29465
6411.40673
6411.44669
6411.52656
6411.62037
6411.92292
6411.98014
6412.21758
6412.36201
6412.45603
6412.62685
6412.69116
6412.74788
6412.80188
6412.85208
6412.94326
6413.12269
6413.19941
6413.3575
6413.4262
6413.46376
6413.55508
6413.7576
6413.81646
6414.14735
6414.17572
6414.27527
6414.34008
6414.43625
6414.5482
6414.70337
6414.78014
6414.97917
6415.06399
6415.15616
6415.22322
6415.50956
6415.57978
6415.78922
6415.94952
6416.04153
6416.16556
6416.21551
6416.31039
6416.35515
6416.5452
6416.76529
6416.85466
6416.90189
6416.97543
6417.08062
6417.14255
6417.33424
6417.40126
6417.44057
6417.52375
6417.57708
6417.70051
6418.09861
6418.13292
6418.18558
6418.35633
6418.45219
6418.5559
6418.63279
6418.75094
6418.94218
6419.11038
6419.15195
6419.23697
6419.30525
6419.35562
6419.53721
6419.58278
6419.62234
6419.6857
6419.71291
6419.88864
6419.9362
6420.08481
6420.20268
6420.26827
6420.41296
6420.56084
6420.64402
6420.7739
6420.97384
6421.07072
6421.11644
6421.21041
6421.29937
6421.50079
6421.63791
6421.86163
6422.06154
6422.09394
6422.30956
6422.39935
6422.47229
6422.51403
6422.54454
6422.67524
6422.82312
6423.25751
6423.34253
6423.45247
6423.59724
6423.67314
6423.77867
6423.83429
6423.87836
6423.98715
6424.22471
6424.40069
6424.54013
6424.72895
6424.76458
6424.87429
6425.09428
6425.14283
6425.24584
6425.3321
6425.5118
6425.6772
6425.73556
6425.80618
6425.96368
6426.06383
6426.18806
6426.31563
6426.39108
6426.46912
6426.50588
6426.59603
6426.67128
6426.74994
6426.84974
6427.00473
6427.09803
6427.33322
6427.36444
6427.52259
6427.70255
6427.81039
6428.10671
6428.21649
6428.32431
6428.38506
6428.47387
6428.65024
6428.69678
6428.7636
6429.07082
6429.19198
6429.27637
6429.42623
6429.54087
6429.59019
6429.7016
6429.80485
6429.88097
6430.06398
6430.12721
6430.20706
6430.4152
6430.45656
6430.8763
6430.99021
6431.22129
6431.33132
6431.45222
6431.51145
6431.96484
6432.00945
6432.0986
6432.18711
6432.25974
6432.39767
6432.48123
6432.66476
6432.72307
6432.77247
6433.0463
6433.1287
6433.28341
6433.35492
6433.40224
6433.42859
6433.47711
6433.58959
6433.73224
6433.75688
6433.91984
6434.02634
6434.10708
6434.2
6434.24832
6434.30809
6434.46473
6434.54939
6434.62555
6434.73133
6434.8113
6435.11974
6435.26826
6435.31135
6435.35362
6435.38287
6435.46197
6435.51455
6435.61836
6435.7957
6436.03851
6436.15654
6436.19691
6436.26701
6436.34233
6436.63146
6436.71207
6436.77794
6436.87649
6436.95949
6437.0382
6437.10804
6437.14029
6437.20875
6437.37785
6437.55103
6437.59875
6437.6795
6437.73739
6438.11148
6438.30906
6438.50715
6438.64227
6438.75638
6438.90364
6439.00437
6439.05206
6439.1387
6439.23928
6439.34723
6439.51764
6439.83138
6439.91803
6440.00605
6440.14949
6440.20042
6440.31173
6440.36445
6440.42849
6440.75262
6440.84827
6440.96335
6441.12065
6441.19151
6441.27824
6441.37631
6441.43378
6441.59605
6441.68753
6441.7294
6441.78792
6441.93454
6441.98002
6442.06941
6442.1162
6442.24498
6442.34064
6442.53125
6442.63455
6442.72625
6442.85536
6443.03278
6443.12024
6443.17099
6443.31068
6443.38798
6443.46667
6443.51368
6443.6199
6443.73274
6443.86526
6443.92857
6444.13519
6444.18946
6444.24665
6444.30133
6444.36814
6444.41352
6444.64006
6444.8283
6444.93695
6445.07784
6445.30956
6445.36817
6445.47449
6445.58964
6445.6698
6445.80823
6445.84457
6445.90653
6446.01919
6446.22365
6446.35831
6446.49276
6446.6894
6446.73252
6446.82266
6447.08449
6447.15707
6447.20673
6447.26764
6447.33403
6447.39442
6447.74284
6447.82635
6447.87329
6448.07346
6448.27134
6448.32626
6448.49056
6448.6013
6448.68547
6448.73686
6448.80485
6448.99299
6449.05173
6449.08965
6449.13579
6449.21585
6449.2559
6449.43685
6449.68213
6449.86792
6449.93994
6450.01079
6450.06538
6450.14366
6450.35468
6450.40185
6450.44781
6450.52897
6450.61012
6450.83319
6451.10188
6451.14194
6451.19006
6451.235
6451.25961
6451.35571
6451.55794
6451.61347
6451.71293
6451.80645
6451.9488
6452.19478
6452.42499
6452.50478
6452.64033
6452.67228
6452.84386
6452.91708
6453.00155
6453.07599
6453.23067
6453.35618
6453.40705
6453.60335
6453.71475
6453.82688
6453.97941
6454.02985
6454.06543
6454.1923
6454.2285
6454.35635
6454.60969
6454.68683
6454.71757
6454.75793
6454.78981
6454.84037
6454.89242
6454.96048
6455.10774
6455.14304
6455.5469
6455.60988
6455.66903
6456.05858
6456.14496
6456.22828
6456.27995
6456.39318
6456.46887
6456.80689
6457.00053
6457.14494
6457.26209
6457.29301
6457.47551
6457.5738
6457.6301
6457.72873
6458.10608
6458.1763
6458.26034
6458.35075
6458.47189
6458.62137
6458.67847
6458.72114
6458.9115
6459.00569
6459.07144
6459.29204
6459.36729
6459.40473
6459.48856
6459.55882
6459.61769
6459.70688
6459.81186
6459.91414
6460.01655
6460.08027
6460.33261
6460.42189
6460.46882
6460.54403
6460.64035
6460.84396
6460.92919
6461.08389
6461.27945
6461.36057
6461.42155
6461.48539
6461.88511
6461.90905
6461.95073
6462.1307
6462.23068
6462.32796
6462.39398
6462.43997
6462.49197
6462.56134
6462.72396
6462.9124
6463.06426
6463.3388
6463.40014
6463.46288
6463.53374
6463.61069
6463.71519
6463.8706
6464.04178
6464.10857
6464.15771
6464.27306
6464.39043
6464.60349
6464.78059
6464.82041
6464.88387
6464.97263
6465.24216
6465.38365
6465.57907
6465.81412
6465.89329
6465.91687
6466.02279
6466.34197
6466.36875
6466.4269
6466.46517
6466.51733
6466.66432
6466.7241
6466.88132
6466.93127
6467.03238
6467.13964
6467.18457
6467.25412
6467.34593
6467.39276
6467.47602
6467.58343
6467.91753
6468.22797
6468.4609
6468.63002
6468.67795
6468.71969
6468.7534
6468.93475
6469.08863
6469.12386
6469.25232
6469.30628
6469.36302
6469.56049
6469.69723
6469.76352
6469.89372
6469.98248
6470.04348
6470.09384
6470.22114
6470.27112
6470.32615
6470.43924
6470.47693
6470.52222
6470.5701
6470.63958
6470.95134
6470.98327
6471.03978
6471.07434
6471.461
6471.55236
6471.58626
6471.77136
6471.81948
6472.12989
6472.2421
6472.3142
6472.35203
6472.43419
6472.50755
6472.59831
6472.66409
6472.81186
6472.94111
6473.0304
6473.13167
6473.19412
6473.25657
6473.43142
6473.54273
6473.62614
6473.76566
6473.82601
6473.89068
6473.94697
6474.13571
6474.18181
6474.25938
6474.38659
6474.43988
6474.49948
6474.57318
6474.61112
6474.66136
6474.68818
6474.88244
6475.07476
6475.27412
6475.32131
6475.35269
6475.44083
6475.55628
6475.63046
6475.74013
6475.93372
6475.97229
6476.05805
6476.16029
6476.40652
6476.45249
6476.4913
6476.55892
6476.63197
6476.73237
6477.06231
6477.1883
6477.45065
6477.69879
6477.87075
6477.95157
6478.07338
6478.12898
6478.24566
6478.43986
6478.50316
6478.63447
6478.66782
6478.74277
6478.77819
6478.82115
6478.90826
6478.93191
6479.04216
6479.36288
6479.49484
6479.52363
6479.71585
6479.7669
6479.81116
6479.85516
6479.93056
6480.20829
6480.33172
6480.47921
6480.55014
6480.69858
6480.76869
6480.88585
6480.98027
6481.03412
6481.15494
6481.24372
6481.32236
6481.44812
6481.54532
6481.61237
6481.68278
6481.76213
6481.87348
6482.08617
6482.11659
6482.29074
6482.3517
6482.60649
6482.66967
6482.73688
6482.85245
6482.97006
6483.05426
6483.12065
6483.23339
6483.28953
6483.46747
6483.63893
6483.67867
6483.85751
6484.03971
6484.14257
6484.21875
6484.25288
6484.33467
6484.43472
6484.56375
6484.66437
6484.99447
6485.17962
6485.30804
6485.38778
6485.43532
6485.63761
6485.69202
6485.9418
6486.24281
6486.29494
6486.34628
6486.43249
6486.68567
6486.75038
6486.82631
6486.94894
6486.99628
6487.07397
6487.365
6487.43893
6487.52364
6487.59427
6487.69045
6487.74733
6487.89975
6488.00042
6488.03564
6488.13799
6488.2081
6488.40005
6488.49301
6488.57989
6488.65225
6488.76098
6488.85612
6489.03238
6489.16243
6489.24901
6489.37717
6489.45069
6489.59532
6489.72256
6489.77926
6489.86685
6489.92954
6490.05177
6490.10097
6490.18376
6490.23608
6490.51057
6490.6412
6490.75993
6490.88483
6490.9477
6491.00435
6491.09075
6491.12466
6491.15588
6491.40229
6491.52418
6491.5543
6491.58538
6491.74217
6492.08584
6492.24265
6492.39931
6492.44003
6492.53914
6492.66988
6492.71471
6492.8075
6492.89765
6492.97767
6493.11209
6493.15863
6493.31502
6493.44572
6493.68821
6493.79321
6493.9854
6494.07478
6494.21134
6494.25472
6494.36925
6494.54838
6494.66894
6494.77379
6494.81188
6494.8409
6494.87788
6494.9262
6495.41996
6495.56447
6495.59443
6495.64214
6495.73151
6495.85404
6495.90665
6495.96685
6496.04401
6496.23205
6496.40417
6496.47129
6496.50952
6496.6272
6496.68155
6496.92192
6497.02973
6497.11515
6497.19753
6497.25024
6497.3183
6497.61156
6497.87604
6497.98157
6498.02795
6498.21235
6498.35661
6498.39871
6498.50111
6498.5474
6498.65261
6498.68421
6498.77604
6498.84132
6498.95412
6499.01802
6499.06524
6499.37831
6499.45414
6499.51152
6499.55329
6499.70215
6499.73508
6499.82597
6499.91973
6499.98159
6500.08452
6500.1646
6500.30594
6500.39255
6500.4426
6500.51593
6500.64102
6500.67616
6500.72794
6500.88555
6500.95897
6500.98942
6501.22333
6501.2828
6501.39657
6501.43262
6501.4968
6501.54525
6501.64028
6501.88991
6502.07599
6502.1213
6502.30397
6502.46504
6502.54412
6502.62702
6502.70504
6502.75119
6503.00482
6503.1028
6503.22325
6503.27525
6503.452
6503.59777
6503.63255
6503.70087
6503.72981
6503.78669
6503.89978
6504.01232
6504.11528
6504.40687
6504.46777
6504.54191
6504.62101
6504.68217
6504.79968
6504.8431
6504.88842
6505.00181
6505.21175
6505.28133
6505.38303
6505.41912
6505.46342
6505.59386
6505.64418
6505.8236
6505.99749
6506.10039
6506.1963
6506.24653
6506.42516
6506.50395
6506.56662
6506.62909
6506.67035
6506.75046
6506.94575
6507.00401
6507.24295
6507.39417
6507.47083
6507.52574
6507.66277
6507.77404
6507.83507
6507.98302
6508.39472
6508.51745
6508.56042
6508.69418
6508.83667
6508.97372
6509.06793
6509.12461
6509.19902
6509.52269
6509.5941
6509.65305
6509.73477
6509.81628
6509.88942
6509.94725
6510.08006
6510.37015
6510.46612
6510.63571
6510.70426
6510.7636
6510.87798
6510.9515
6511.02254
6511.07489
6511.12361
6511.1577
6511.25271
6511.55676
6511.73239
6511.78814
6512.0479
6512.10589
6512.26592
6512.30879
6512.35881
6512.461
6512.54702
6512.67485
6512.93769
6512.98703
6513.13189
6513.17796
6513.24224
6513.27811
6513.48708
6513.55539
6513.6149
6513.67101
6513.74375
6513.98932
6514.10539
6514.15367
6514.37903
6514.47087
6514.50725
6514.55075
6514.59312
6514.71179
6514.87499
6515.04242
6515.12144
6515.25204
6515.40439
6515.43984
6515.4986
6515.64861
6515.72628
6515.84884
6515.99713
6516.03447
6516.15442
6516.40606
6516.50091
6516.53548
6516.61307
6516.66381
6516.77888
6516.89506
6517.01889
6517.17263
6517.2579
6517.33424
6517.62386
6517.70684
6517.80176
6517.9851
6518.03542
6518.09481
6518.1368
6518.23644
6518.37117
6518.45717
6518.69875
6518.75761
6518.83287
6518.96213
6519.02519
6519.19941
6519.30087
6519.33552
6519.38613
6519.4462
6519.65211
6519.71594
6519.74361
6519.89011
6519.97486
6520.06213
6520.11277
6520.23773
6520.45386
6520.56246
6520.7037
6520.86673
6521.13261
6521.27641
6521.35286
6521.38026
6521.40926
6521.52697
6521.65293
6521.7046
6521.8018
6521.84887
6522.00613
6522.12578
6522.1863
6522.23038
6522.39737
6522.4604
6522.58966
6522.72859
6522.8114
6522.8977
6522.99704
6523.02216
6523.15044
6523.21963
6523.2905
6523.34026
6523.37891
6523.4605
6523.51284
6523.75876
6523.92284
6523.98773
6524.05963
6524.11939
6524.1828
6524.2668
6524.3472
6524.64061
6524.6949
6524.72314
6524.78143
6525.12024
6525.20803
6525.26429
6525.3152
6525.61659
6525.67511
6525.71452
6525.75011
6526.06363
6526.17804
6526.22759
6526.2874
6526.33379
6526.49663
6526.66922
6526.72385
6526.80546
6526.85063
6526.94942
6527.02476
6527.11989
6527.21599
6527.2691
6527.37423
6527.45096
6527.48775
6527.58368
6527.76394
6527.87163
6527.93355
6528.06393
6528.28607
6528.34655
6528.48271
6528.52852
6528.69414
6528.78581
6528.85315
6529.02786
6529.11492
6529.31848
6529.36273
6529.49265
6529.55918
6529.65869
6529.81951
6529.93663
6529.97733
6530.22783
6530.3565
6530.41482
6530.47176
6530.53702
6530.59468
6530.68261
6530.8204
6530.89002
6531.05854
6531.42119
6531.46064
6531.55441
6531.64222
6531.73933
6531.91706
6531.98849
6532.03222
6532.14493
6532.1985
6532.22992
6532.32978
6532.4628
6532.66216
6532.72822
6533.01086
6533.04481
6533.2482
6533.27862
6533.33008
6533.43
6533.51211
6533.9147
6533.98369
6534.14497
6534.36036
6534.48869
6534.53147
6534.5987
6534.63591
6534.68137
6534.82485
6534.95352
6535.00162
6535.06095
6535.17976
6535.30455
6535.34316
6535.40147
6535.49174
6535.60496
6535.73582
6535.93872
6535.96979
6536.02145
6536.07298
6536.09813
6536.16984
6536.22603
6536.32759
6536.48141
6536.58022
6536.73016
6536.80932
6536.91408
6537.10195
6537.17527
6537.36682
6537.57767
6537.69402
6537.77787
6537.8211
6537.91917
6538.06288
6538.28998
6538.44226
6538.4778
6538.60083
6538.63641
6538.66942
6539.02599
6539.07908
6539.18062
6539.36755
6539.40955
6539.47729
6539.56309
6539.64087
6539.69392
6539.7305
6539.76106
6539.96804
6540.05158
6540.18892
6540.23586
6540.33493
6540.46905
6540.54873
6540.59212
6540.76463
6540.80008
6540.92803
6540.96756
6541.09194
6541.15556
6541.26241
6541.32056
6541.50954
6541.65307
6541.73238
6541.8029
6541.92133
6542.05458
6542.13698
6542.22451
6542.27584
6542.38431
6542.42741
6542.61841
6542.82003
6542.86671
6542.92006
6542.98041
6543.0604
6543.13231
6543.26426
6543.48884
6543.55839
6543.60089
6543.7329
6544.04347
6544.11218
6544.15768
6544.21191
6544.25291
6544.43294
6544.60118
6544.6601
6544.72288
6544.75047
6545.00893
6545.10899
6545.18621
6545.27547
6545.56071
6545.66867
6545.77436
6545.99287
6546.16296
6546.21487
6546.26634
6546.42476
6546.46359
6546.51194
6546.59972
6546.64046
6546.67838
6546.73591
6546.90428
6546.94635
6547.02297
6547.36463
6547.43439
6547.55569
6547.71451
6547.78438
6547.8705
6547.8994
6548.0149
6548.22139
6548.25459
6548.35415
6548.54491
6548.69314
6548.84336
6548.90252
6549.05211
6549.26913
6549.42428
6549.50801
6549.75084
6549.86085
6550.03219
6550.17867
6550.22122
6550.28208
6550.34702
6550.41108
6550.49803
6550.55103
6550.66166
6550.75242
6550.853
6550.99113
6551.02481
6551.16189
6551.20203
6551.43321
6551.48327
6551.59892
6551.70641
6551.76862
6551.85938
6552.00257
6552.14716
6552.31258
6552.64823
6552.77885
6552.8251
6552.91455
6553.05749
6553.10363
6553.27009
6553.39829
6553.46212
6553.52545
6553.57975
6553.62936
6553.68432
6553.86543
6553.93479
6554.05704
6554.12182
6554.25164
6554.39494
6554.46935
6554.65819
6554.76395
6554.86489
6554.91949
6555.07297
6555.29781
6555.39169
6555.44041
6555.50734
6555.58283
6555.64679
6555.84939
6555.89148
6555.95238
6556.11148
6556.26801
6556.38554
6556.43814
6556.63786
6556.7528
6556.78185
6556.98049
6557.18164
6557.32021
6557.43716
6557.48931
6557.51776
6557.5415
6557.60639
6557.67974
6557.71238
6557.83932
6557.98228
6558.07935
6558.25671
6558.38433
6558.46835
6558.56921
6558.67356
6558.71336
6558.81218
6558.99234
6559.03318
6559.18228
6559.36343
6559.46315
6559.78827
6559.85365
6559.93498
6560.00086
6560.06191
6560.18759
6560.25171
6560.30203
6560.41769
6560.45355
6560.60932
6560.65045
6560.76494
6560.81702
6561.03341
6561.223
6561.26796
6561.34346
6561.40603
6561.47541
6561.51678
6561.56519
6561.75704
6561.8875
6561.96434
6562.07013
6562.19113
6562.29048
6562.48528
6562.55363
6562.84903
6562.96665
6563.24784
6563.31021
6563.45305
6563.6076
6563.68367
6563.74371
6563.80768
6563.90368
6563.9314
6564.06364
6564.12122
6564.27074
6564.37293
6564.44014
6564.50696
6564.68301
6564.91266
6564.95311
6565.02093
6565.13209
6565.20179
6565.34159
6565.37253
6565.57712
6565.7903
6565.97424
6566.06119
6566.13071
6566.1657
6566.21533
6566.30428
6566.51207
6566.87707
6566.97055
6567.03353
6567.34513
6567.39934
6567.45549
6567.49874
6567.59025
6567.63558
6567.66198
6567.74476
6568.15207
6568.20717
6568.26793
6568.32275
6568.40366
6568.54187
6568.56483
6568.74834
6568.78749
6568.81364
6568.93484
6569.08582
6569.13111
6569.23821
6569.3369
6569.44078
6569.50511
6569.57878
6569.71237
6569.82774
6569.87239
6569.96982
6570.29587
6570.35837
6570.40562
6570.48408
6570.6663
6570.79961
6570.83565
6571.03425
6571.28994
6571.37474
6571.5046
6571.5249
6571.56852
6571.66215
6571.74013
6571.91193
6571.96722
6572.10836
6572.29026
6572.33454
6572.60337
6572.65332
6572.73041
6572.78102
6572.81182
6572.88159
6573.38348
6573.63607
6573.68699
6573.85107
6573.95802
6573.99591
6574.05572
6574.18455
6574.4391
6574.49306
6574.56201
6574.66569
6574.71781
6574.87892
6575.02532
6575.19902
6575.23691
6575.27633
6575.34056
6575.37153
6575.49372
6575.65439
6575.72186
6575.82536
6575.95748
6575.99342
6576.09479
6576.17508
6576.22422
6576.26831
6576.35176
6576.46142
6576.53712
6576.96859
6577.03064
6577.1564
6577.2241
6577.39278
6577.44829
6577.51275
6577.56674
6577.59289
6577.68016
6577.89864
6578.00782
6578.07747
6578.13067
6578.46083
6578.49439
6578.63673
6578.74891
6578.81522
6578.93644
6579.06379
6579.138
6579.18986
6579.32692
6579.47977
6579.53197
6579.58595
6579.65659
6579.70883
6579.96551
6580.00376
6580.08927
6580.21302
6580.36938
6580.48837
6580.55482
6580.65834
6580.71309
6580.86329
6580.95481
6581.05876
6581.35323
6581.43722
6581.46677
6581.50916
6581.56454
6581.62441
6581.76574
6581.81275
6582.11471
6582.16516
6582.26083
6582.31343
6582.40812
6582.53098
6582.5931
6582.67885
6582.81788
6582.96762
6582.98988
6583.30989
6583.38035
6583.58875
6583.63043
6583.80967
6583.87637
6584.0387
6584.09257
6584.25727
6584.58483
6584.62927
6584.66759
6584.87363
6584.9337
6585.02199
6585.06146
6585.09038
6585.13177
6585.36823
6585.43745
6585.5883
6585.69216
6585.80888
6585.88248
6585.94068
6586.02791
6586.11212
6586.20036
6586.37928
6586.45795
6586.57093
6586.60436
6586.95818
6587.00091
6587.06003
6587.11432
6587.18545
6587.30581
6587.3491
6587.51779
6587.59833
6587.623
6587.77457
6587.96535
6588.07398
6588.13269
6588.252
6588.30177
6588.46595
6588.49377
6588.61115
6588.64265
6588.95806
6589.04231
6589.19138
6589.30974
6589.36683
6589.68788
6589.77174
6589.93318
6590.03584
6590.12529
6590.21255
6590.2535
6590.38374
6590.41132
6590.57895
6590.62548
6590.66014
6590.743
6590.80307
6590.84257
6590.89186
6591.04446
6591.33542
6591.40147
6591.45723
6591.53775
6591.57392
6591.69085
6591.83527
6591.88486
6592.15408
6592.21268
6592.24164
6592.31842
6592.40756
6592.58903
6592.86483
6592.97807
6593.18743
6593.2322
6593.28783
6593.39128
6593.48005
6593.72259
6593.84799
6593.88636
6593.94805
6594.00561
6594.22905
6594.28888
6594.35994
6594.4909
6594.59242
6594.76681
6594.80327
6595.10638
6595.14766
6595.21795
6595.41028
6595.59035
6595.64311
6595.67651
6595.86146
6596.08262
6596.17361
6596.30559
6596.40182
6596.47571
6596.63639
6596.69072
6596.79385
6596.83528
6596.95458
6597.16209
6597.22605
6597.31282
6597.51066
6597.59803
6597.78394
6597.84929
6597.94419
6598.07926
6598.18421
6598.26534
6598.46403
6598.61718
6598.66237
6598.7875
6598.83303
6598.8654
6598.94712
6598.978
6599.01667
6599.25913
6599.30263
6599.37496
6599.6849
6599.85773
6599.91258
6599.9693
6600.11068
6600.34109
6600.51453
6600.64521
6600.69682
6600.81283
6600.91878
6601.0128
6601.09093
6601.13405
6601.21989
6601.32773
6601.55192
6601.67454
6601.72005
6601.82889
6601.9132
6601.96638
6602.01411
6602.09667
6602.1484
6602.31837
6602.34993
6602.3993
6602.45458
6602.59782
6602.65915
6602.77806
6602.8362
6603.06396
6603.20896
6603.55449
6603.70274
6603.8555
6603.9935
6604.08341
6604.20954
6604.29644
6604.34891
6604.38994
6604.49677
6604.54198
6604.84763
6604.90759
6605.11647
6605.17631
6605.3373
6605.39298
6605.66013
6605.7201
6605.77916
6605.89538
6605.9613
6606.10569
6606.20287
6606.22693
6606.46286
6606.52369
6606.68178
6606.80066
6606.9624
6606.98624
6607.08899
6607.1761
6607.43594
6607.55811
6607.64161
6607.73608
6607.87725
6608.04391
6608.09091
6608.24656
6608.29241
6608.32053
6608.3709
6608.48637
6608.54628
6608.57448
6608.7271
6608.77637
6608.8311
6608.94137
6609.15831
6609.21485
6609.55913
6609.73958
6609.97195
6610.13243
6610.17965
6610.2304
6610.29725
6610.33924
6610.50768
6610.59155
6610.64427
6610.73918
6610.77717
6610.879
6610.93519
6611.02982
6611.10292
6611.37663
6611.64358
6611.70106
6611.79759
6611.84389
6612.09205
6612.38892
6612.43158
6612.71226
6612.80777
6612.89244
6612.96837
6613.01562
6613.13485
6613.17853
6613.403
6613.45777
6613.52555
6613.56027
6613.68589
6613.8632
6614.05281
6614.1534
6614.44438
6614.48599
6614.58919
6614.64619
6615.08095
6615.14373
6615.21715
6615.25855
6615.36415
6615.52595
6615.58535
6615.758
6615.78946
6615.86935
6615.90792
6615.95001
6616.04012
6616.25586
6616.31575
6616.35291
6616.5297
6616.69644
6616.91884
6616.97199
6617.0392
6617.12549
6617.18799
6617.25955
6617.33869
6617.49185
6617.70768
6617.74443
6617.88855
6617.95547
6618.19459
6618.28164
6618.45814
6618.51329
6618.5788
6618.74169
6618.96799
6619.04905
6619.08535
6619.26338
6619.30424
6619.40686
6619.64537
6619.67799
6619.85343
6619.92996
6620.05472
6620.08855
6620.14373
6620.32085
6620.35745
6620.42147
6620.50679
6620.59572
6620.75639
6620.81712
6620.92716
6621.00205
6621.02425
6621.29395
6621.46441
6621.62539
6621.73282
6621.92342
6622.10828
6622.19681
6622.21772
6622.3578
6622.66286
6622.71526
6622.78849
6622.92931
6623.03756
6623.1349
6623.31915
6623.37836
6623.41046
6623.62466
6623.68158
6623.75245
6623.80725
6623.8847
6624.03009
6624.07852
6624.13337
6624.21561
6624.33971
6624.45878
6624.50394
6624.63569
6624.765
6624.81819
6624.858
6624.95249
6625.24885
6625.38292
6625.44494
6625.49378
6625.56442
6625.65785
6625.84676
6626.23114
6626.27292
6626.4753
6626.51957
6626.72085
6626.75408
6626.82707
6627.00717
6627.17273
6627.24039
6627.31741
6627.41899
6627.45514
6627.72239
6627.85922
6627.95564
6628.06639
6628.10692
6628.19666
6628.23508
6628.31011
6628.35412
6628.44963
6628.5217
6628.56791
6628.66397
6628.70485
6628.78127
6628.83014
6629.02965
6629.10266
6629.39948
6629.52389
6629.57597
6629.60616
6629.75385
6630.01494
6630.09152
6630.2118
6630.35834
6630.47802
6630.50448
6630.56394
6630.60728
6630.6835
6630.80604
6631.0426
6631.25436
6631.29674
6631.38499
6631.48771
6631.53798
6631.56931
6631.69031
6631.81916
6631.96439
6631.99427
6632.32378
6632.44997
6632.49811
6632.56277
6632.61329
6632.71817
6632.75464
6632.81226
6632.86718
6632.98387
6633.03871
6633.30878
6633.43912
6633.68037
6633.77447
6633.85182
6633.89265
6634.4504
6634.493
6634.58388
6634.68802
6634.90949
6634.94725
6635.06052
6635.15208
6635.30608
6635.43916
6635.73637
6635.78045
6635.87075
6635.92784
6636.04067
6636.18369
6636.30897
6636.38436
6636.46679
6636.71705
6636.82755
6636.858
6636.94324
6637.18166
6637.27614
6637.45012
6637.52904
6637.59951
6637.81513
6638.05666
6638.19737
6638.30834
6638.4554
6638.59478
6638.75767
6638.81146
6638.83581
6639.03314
6639.11837
6639.25311
6639.36832
6639.3979
6639.52784
6639.72344
6639.80328
6639.96732
6640.02594
6640.1166
6640.18296
6640.30226
6640.48816
6640.60584
6640.6885
6640.72475
6640.80139
6640.85195
6640.92116
6640.97417
6641.0823
6641.27538
6641.36413
6641.48257
6641.57175
6641.63409
6641.98877
6642.03218
6642.06517
6642.37513
6642.43094
6642.51596
6642.57348
6642.61292
6642.71741
6642.7905
6643.0522
6643.1467
6643.24594
6643.47134
6643.49456
6643.55525
6643.69119
6643.75152
6643.81065
6643.91107
6644.00944
6644.12069
6644.27692
6644.61406
6644.72606
6644.8102
6644.95028
6645.01331
6645.05229
6645.2602
6645.31278
6645.61843
6645.6561
6645.8719
6645.98226
6646.03217
6646.11837
6646.28006
6646.48363
6646.52668
6646.55914
6646.60696
6646.64929
6646.71933
6646.86822
6647.18016
6647.2871
6647.52265
6647.61324
6647.67997
6647.7258
6647.84184
6648.10286
6648.16067
6648.30816
6648.35446
6648.48314
6648.57478
6648.89658
6648.95133
6649.00394
6649.03939
6649.20821
6649.24894
6649.36723
6649.68693
6649.75031
6649.8526
6649.91403
6649.99303
6650.0759
6650.13973
6650.21332
6650.37595
6650.57031
6650.68787
6650.85821
6650.87844
6650.98486
6651.0876
6651.26774
6651.3149
6651.36733
6651.40768
6651.49167
6651.52909
6651.57736
6651.96874
6652.21753
6652.4157
6652.52513
6652.55182
6652.67556
6652.9791
6653.02953
6653.25578
6653.34799
6653.49308
6653.62744
6653.66287
6653.73165
6653.93347
6654.04131
6654.20854
6654.25112
6654.52114
6654.59288
6654.62919
6654.67563
6654.73304
6654.82983
6654.92043
6655.20586
6655.31199
6655.37635
6655.48553
6655.61394
6655.64514
6655.72207
6655.85119
6655.91761
6655.96571
6656.28804
6656.35813
6656.65499
6656.68901
6656.79994
6656.8543
6656.94545
6657.27419
6657.34868
6657.47757
6657.51174
6657.55657
6657.59429
6657.62956
6657.7412
6657.87768
6657.91034
6658.17973
6658.22372
6658.28133
6658.37213
6658.55375
6658.59421
6658.65117
6658.69104
6659.05162
6659.0924
6659.12905
6659.38389
6659.4482
6659.53197
6659.65653
6659.68567
6659.75475
6659.82115
6659.94468
6660.10124
6660.28303
6660.31584
6660.62506
6660.70968
6660.82212
6660.89914
6661.052
6661.08625
6661.14426
6661.21967
6661.28514
6661.41023
6661.57096
6661.69304
6661.76443
6661.84709
6661.93808
6661.98583
6662.08743
6662.25164
6662.37514
6662.44669
6662.48699
6662.55608
6662.78108
6662.90274
6662.9645
6663.02835
6663.10073
6663.1592
6663.21173
6663.30268
6663.36448
6663.41611
6663.50966
6663.70454
6663.73736
6663.82519
6663.95635
6664.28858
6664.34475
6664.43413
6664.52106
6664.58426
6664.62721
6664.7318
6664.80961
6664.89653
6665.42149
6665.6374
6665.74191
6665.83759
6665.94589
6665.98747
6666.03634
6666.09011
6666.13252
6666.32572
6666.64548
6666.73601
6666.90932
6666.96897
6667.03386
6667.11389
6667.21134
6667.26222
6667.33472
6667.55816
6667.65242
6667.81947
6668.00199
6668.12752
6668.20701
6668.24447
6668.42083
6668.55041
6668.87723
6668.97107
6669.21566
6669.29624
6669.358
6669.39664
6669.45975
6669.50348
6669.6806
6669.78028
6669.82086
6669.89947
6669.98936
6670.079
6670.15137
6670.3826
6670.46193
6670.48327
6670.57617
6670.70677
6670.77031
6671.0426
6671.1525
6671.21928
6671.30974
6671.41953
6671.51513
6671.67671
6671.70994
6671.77666
6671.89232
6672.27528
6672.491
6672.5568
6672.58605
6672.65945
6672.6985
6672.73257
6672.87691
6672.94328
6673.05234
6673.36693
6673.55109
6673.73877
6673.77877
6673.80709
6673.9404
6674.07237
6674.18035
6674.31192
6674.46621
6674.54837
6674.60012
6674.70967
6674.7842
6674.99126
6675.04513
6675.21153
6675.36821
6675.40661
6675.50645
6675.61927
6675.75322
6675.90165
6676.03119
6676.10822
6676.37353
6676.44422
6676.49886
6676.53877
6676.58517
6676.66462
6676.70883
6676.8371
6677.00202
6677.09243
6677.23923
6677.29519
6677.34894
6677.47535
6677.53434
6677.62939
6677.76554
6677.94205
6678.21596
6678.27333
6678.32173
6678.40634
6678.46446
6678.73006
6678.77682
6678.96959
6679.01312
6679.24535
6679.43499
6679.50389
6679.5613
6679.71633
6679.84273
6679.93028
6679.97549
6680.03791
6680.15787
6680.25037
6680.35432
6680.4476
6680.50432
6680.55489
6680.75531
6680.87874
6680.93356
6681.09642
6681.19325
6681.24909
6681.30896
6681.41877
6681.48633
6681.61862
6681.69509
6681.89453
6681.93211
6682.15036
6682.2181
6682.30823
6682.34273
6682.55433
6682.72491
6682.84183
6682.89181
6682.96055
6683.02904
6683.10682
6683.29392
6683.43564
6683.54219
6683.73813
6683.77942
6683.96011
6684.0346
6684.16844
6684.20783
6684.25938
6684.38429
6684.48237
6684.66864
6684.89832
6684.9382
6684.99
6685.07016
6685.14491
6685.24993
6685.36697
6685.49848
6685.63602
6685.70701
6685.87574
6686.17874
6686.23617
6686.30261
6686.34576
6686.45137
6686.55889
6686.7721
6686.82908
6686.93816
6687.16485
6687.25411
6687.39221
6687.44228
6687.49782
6687.57862
6687.69455
6687.72686
6687.79824
6687.85958
6688.04327
6688.25952
6688.41326
6688.57239
6688.69925
6688.82565
6688.93163
6688.97695
6689.01338
6689.12681
6689.21814
6689.27889
6689.39052
6689.47696
6689.55043
6689.61369
6689.89272
6689.91383
6689.96836
6690.04889
6690.24772
6690.4799
6690.72284
6690.78527
6690.86524
6690.934
6691.00213
6691.07335
6691.27923
6691.34649
6691.41631
6691.49331
6691.54436
6691.64361
6691.74845
6691.86829
6691.90966
6691.99236
6692.0944
6692.16698
6692.42402
6692.49003
6692.54301
6692.6053
6692.71525
6692.94146
6693.02028
6693.09695
6693.14821
6693.27583
6693.35755
6693.52003
6693.57033
6693.65476
6693.83335
6693.88832
6694.13911
6694.21372
6694.29833
6694.34501
6694.43527
6694.51595
6694.56649
6694.70629
6694.73958
6694.93813
6694.98907
6695.04698
6695.38425
6695.50678
6695.64829
6695.72811
6695.82512
6695.97062
6696.04342
6696.11925
6696.1846
6696.23928
6696.33847
6696.3827
6696.56836
6696.67588
6696.78292
6696.83257
6696.9353
6697.05202
6697.32005
6697.48139
6697.55989
6697.59178
6697.63814
6697.69452
6697.73269
6697.82958
6698.07383
6698.21888
6698.26973
6698.49174
6698.54961
6698.58002
6698.73664
6698.8138
6698.89103
6698.98536
6699.05749
6699.19884
6699.2499
6699.29482
6699.3766
6699.64321
6699.68781
6699.71785
6699.79224
6699.91988
6700.13318
6700.24383
6700.33958
6700.38743
6700.43525
6700.77025
6700.88143
6700.93746
6700.97828
6701.11306
6701.15864
6701.26849
6701.35362
6701.3853
6701.4481
6701.61133
6701.68012
6702.02124
6702.09223
6702.16187
6702.43632
6702.56648
6702.6189
6702.6966
6702.84839
6702.91138
6702.96351
6702.99818
6703.04057
6703.25951
6703.35527
6703.449
6703.59887
6703.79568
6703.8774
6703.92323
6704.09144
6704.14313
6704.35362
6704.43912
6704.699
6704.7302
6704.84024
6704.98918
6705.04024
6705.13604
6705.34198
6705.39372
6705.46034
6705.53882
6705.6835
6705.78132
6705.81779
6705.96226
6706.0653
6706.13485
6706.23005
6706.28677
6706.38856
6706.54701
6706.64223
6706.73385
6706.78003
6706.8805
6707.07272
6707.13875
6707.21705
6707.42493
6707.53875
6707.62416
6707.71431
6707.79028
6707.82856
6708.12179
6708.2013
6708.29368
6708.58058
6708.64281
6708.75789
6708.79988
6708.91198
6709.01083
6709.21816
6709.3322
6709.51608
6709.59822
6709.67624
6709.72143
6709.79542
6709.9021
6709.96834
6710.04739
6710.11914
6710.31914
6710.48489
6710.50974
6710.59985
6710.69902
6710.78409
6710.89812
6711.27594
6711.41586
6711.71421
6711.83502
6711.94519
6712.01463
6712.0607
6712.21136
6712.25081
6712.33009
6712.38421
6712.44803
6712.66289
6712.69552
6712.77073
6712.92157
6713.09882
6713.22184
6713.27086
6713.3611
6713.43233
6713.6308
6713.68738
6713.80606
6714.0208
6714.07657
6714.18122
6714.56657
6714.61572
6714.75584
6714.81132
6714.90533
6715.01093
6715.05188
6715.14273
6715.19492
6715.38809
6715.52505
6715.5873
6715.62176
6715.81148
6715.95541
6716.01997
6716.45515
6716.52261
6716.60029
6716.81699
6716.92777
6717.04485
6717.28813
6717.34057
6717.44841
6717.55244
6717.67986
6717.80196
6717.86668
6717.9332
6717.99005
6718.04405
6718.1001
6718.17219
6718.27929
6718.37782
6718.51122
6718.62274
6718.88313
6718.96979
6719.21113
6719.33209
6719.42181
6719.48187
6719.63683
6719.69378
6719.72868
6719.85629
6719.95748
6720.37535
6720.47104
6720.51984
6720.57356
6720.7721
6720.98518
6721.16087
6721.21392
6721.45418
6721.49778
6721.53702
6721.59228
6721.70478
6721.84371
6721.87817
6722.01015
6722.10343
6722.18208
6722.34399
6722.44834
6722.49443
6722.72699
6722.94059
6723.04337
6723.10193
6723.32879
6723.43666
6723.49544
6723.57315
6723.6776
6723.73148
6723.76927
6723.96744
6724.10586
6724.22541
6724.32962
6724.45236
6724.48964
6724.63233
6724.75099
6724.82235
6725.02754
6725.07666
6725.20452
6725.23927
6725.32786
6725.3968
6725.65161
6725.72737
6725.8038
6725.95986
6726.00545
6726.07454
6726.1535
6726.26598
6726.36361
6726.47213
6726.5497
6726.62268
6726.68387
6726.72978
6727.26528
6727.32959
6727.38846
6727.48294
6727.61187
6727.99496
6728.05652
6728.09273
6728.14442
6728.23286
6728.56316
6728.60796
6728.74908
6728.92921
6729.14067
6729.3417
6729.41574
6729.44007
6729.48222
6729.53802
6729.59807
6729.68252
6729.76192
6729.8422
6730.04292
6730.19175
6730.2368
6730.39196
6730.62059
6730.79338
6730.8819
6731.06779
6731.32754
6731.36317
6731.52448
6731.56364
6731.62861
6731.69932
6731.75783
6731.82287
6731.87195
6731.94016
6732.01259
6732.04358
6732.18964
6732.51155
6732.58434
6732.62108
6732.76131
6732.81333
6732.86727
6732.93102
6733.1978
6733.24868
6733.32328
6733.4596
6733.64117
6733.81587
6733.95598
6734.19433
6734.30131
6734.36418
6734.44793
6734.58135
6734.64683
6734.77974
6734.81986
6735.02983
6735.05538
6735.14631
6735.27897
6735.30664
6735.45604
6735.70367
6735.75484
6736.02418
6736.09769
6736.14597
6736.2056
6736.24567
6736.29572
6736.3802
6736.8148
6736.8548
6737.0138
6737.23521
6737.29783
6737.3673
6737.4218
6737.57086
6737.68661
6737.78472
6737.87948
6737.9181
6737.99656
6738.04805
6738.10381
6738.5201
6738.56096
6738.64482
6738.66726
6738.85866
6738.92455
6739.00964
6739.21989
6739.36529
6739.46317
6739.50483
6739.79625
6739.86439
6739.97201
6740.03554
6740.09873
6740.39515
6740.58547
6740.66594
6740.72142
6740.77076
6740.92388
6741.19631
6741.36371
6741.55149
6741.61475
6741.69071
6741.88359
6742.03707
6742.12111
6742.22517
6742.31128
6742.36549
6742.67171
6742.76928
6742.9969
6743.07773
6743.15445
6743.18653
6743.45745
6743.51957
6743.7333
6743.78704
6743.89292
6743.97745
6744.07301
6744.15675
6744.20877
6744.36842
6744.4394
6744.54779
6744.91309
6744.99324
6745.13121
6745.24664
6745.29682
6745.34603
6745.4065
6745.44356
6745.50724
6745.60996
6745.69149
6745.71514
6745.80141
6745.97024
6746.08066
6746.15376
6746.33499
6746.41128
6746.46117
6746.53103
6746.73116
6746.82021
6747.05662
6747.14543
6747.18948
6747.36142
6747.45756
6747.52471
6747.66982
6747.76001
6747.82833
6748.04091
6748.25132
6748.41498
6748.48058
6748.52583
6748.59417
6748.66509
6748.73053
6748.88346
6748.94707
6749.16096
6749.24338
6749.33926
6749.41447
6749.62295
6749.70258
6749.82077
6749.96758
6750.2074
6750.24714
6750.41521
6750.68159
6750.81967
6750.88127
6750.94788
6751.03738
6751.10178
6751.18933
6751.24479
6751.30765
6751.47416
6751.65673
6751.79722
6751.85383
6752.24754
6752.40654
6752.46954
6752.54899
6752.69265
6752.77062
6752.847
6752.90643
6753.09758
6753.21027
6753.27607
6753.66332
6753.70307
6753.80101
6753.83973
6753.92333
6754.21281
6754.27962
6754.61962
6754.6711
6754.72006
6754.87476
6754.9597
6755.01986
6755.37905
6755.46477
6755.51528
6755.64198
6755.69583
6755.83003
6755.89961
6755.98203
6756.02927
6756.0858
6756.19239
6756.26405
6756.46072
6756.74205
6756.7838
6756.88509
6756.99967
6757.14212
6757.18591
6757.38859
6757.65796
6757.7154
6757.8154
6757.86791
6757.96903
6758.11095
6758.21053
6758.26364
6758.30385
6758.4173
6758.60804
6758.67053
6758.92861
6759.06368
6759.12406
6759.18964
6759.2507
6759.31622
6759.42891
6759.54303
6759.62739
6759.75558
6759.94032
6760.04758
6760.10577
6760.16024
6760.32026
6760.54094
6760.6202
6760.68108
6760.82789
6761.01096
6761.09589
6761.17127
6761.46446
6761.6556
6761.70646
6761.73797
6761.78732
6761.92606
6762.02663
6762.07008
6762.39377
6762.62145
6762.84041
6762.88065
6763.07846
6763.2494
6763.52527
6763.60527
6763.68088
6763.70484
6763.82236
6764.07631
6764.20605
6764.32741
6764.37429
6764.40762
6764.72984
6764.81362
6764.89919
6764.95977
6765.02005
6765.23966
6765.44575
6765.48747
6765.51502
6765.59805
6765.67318
6765.74836
6765.81097
6765.873
6765.96009
6766.11895
6766.43862
6766.48186
6766.58865
6766.64592
6766.6989
6766.77226
6766.83229
6766.96392
6767.06978
6767.20383
6767.26591
6767.37301
6767.54167
6767.61849
6767.85698
6768.01239
6768.07301
6768.09795
6768.17157
6768.20315
6768.28382
6768.3969
6768.48647
6768.6468
6768.8696
6768.91116
6769.00939
6769.25896
6769.46114
6769.50458
6769.66642
6769.6986
6770.01589
6770.09382
6770.15109
6770.23558
6770.36446
6770.49448
6770.76631
6770.84457
6770.96329
6771.02307
6771.15937
6771.19908
6771.37962
6771.5444
6771.6578
6771.86679
6771.92779
6771.98961
6772.10343
6772.15018
6772.21839
6772.28256
6772.36655
6772.46958
6772.50424
6772.56594
6772.77832
6772.84174
6773.00554
6773.06172
6773.35114
6773.4424
6773.50467
6773.57498
6773.62886
6773.88209
6773.92147
6773.98712
6774.04001
6774.14468
6774.31642
6774.39027
6774.458
6774.68171
6774.71656
6774.93353
6775.00071
6775.07954
6775.17788
6775.55493
6775.58627
6775.6823
6775.73402
6775.81308
6775.89453
6775.97257
6776.08389
6776.25731
6776.57349
6776.64392
6776.70699
6776.84893
6776.87883
6776.90955
6776.97693
6777.1353
6777.31978
6777.44114
6777.53732
6777.5955
6777.63055
6777.72388
6777.79523
6777.91658
6777.97765
6778.07416
6778.18038
6778.33261
6778.47783
6778.57415
6778.60743
6778.6775
6778.72502
6778.93079
6779.03784
6779.07308
6779.1119
6779.1861
6779.267
6779.5829
6779.63435
6779.65765
6780.08533
6780.13926
6780.17586
6780.27961
6780.4014
6780.46323
6780.6551
6781.06289
6781.16144
6781.19193
6781.39893
6781.43626
6781.79997
6781.86046
6782.12499
6782.1976
6782.24237
6782.27441
6782.35273
6782.47577
6782.59407
6782.62435
6782.84269
6782.92653
6783.03616
6783.29426
6783.39373
6783.43139
6783.59212
6783.66964
6783.80041
6783.89873
6783.96456
6784.24148
6784.355
6784.38375
6784.43033
6784.47555
6784.52707
6784.63091
6784.79106
6784.94464
6785.07265
6785.11535
6785.14953
6785.27148
6785.33933
6785.38156
6785.46958
6785.51453
6785.5771
6785.64148
6785.71971
6785.77826
6785.85225
6785.88755
6786.12432
6786.21813
6786.27925
6786.34499
6786.43164
6786.52506
6786.77451
6787.00221
6787.14498
6787.22188
6787.2619
6787.35043
6787.39427
6787.46781
6787.60517
6787.67597
6787.76869
6787.94502
6788.03531
6788.30691
6788.37617
6788.43793
6788.64698
6788.762
6788.81838
6788.86997
6788.91352
6789.00379
6789.04956
6789.111
6789.15351
6789.22863
6789.58362
6789.74357
6789.80601
6789.89089
6790.16566
6790.22356
6790.28497
6790.39855
6790.46628
6790.63793
6790.75539
6790.82102
6790.9632
6791.11442
6791.17832
6791.24616
6791.3683
6791.4353
6791.49495
6791.60014
6791.93999
6792.08648
6792.25987
6792.31202
6792.43636
6792.53877
6792.62581
6792.71015
6792.76352
6792.95106
6793.02799
6793.07526
6793.15563
6793.52091
6793.58363
6793.72051
6793.81452
6793.86994
6793.91737
6793.99593
6794.17137
6794.24134
6794.31972
6794.39315
6794.59829
6794.78163
6794.81357
6794.88914
6794.95512
6795.09227
6795.19064
6795.39237
6795.46771
6795.63166
6795.71137
6795.83449
6795.87691
6796.14086
6796.20424
6796.29494
6796.44927
6796.55193
6796.57728
6796.65163
6796.72364
6796.92973
6796.96121
6797.02963
6797.05761
6797.19527
6797.56362
6797.67431
6797.74711
6797.80156
6798.00715
6798.08758
6798.13694
6798.25245
6798.37111
6798.43199
6798.483
6798.71492
6798.91885
6799.04089
6799.142
6799.18981
6799.44376
6799.51506
6799.59895
6799.63383
6799.69945
6799.73776
6799.80956
6800.00014
6800.09434
6800.14275
6800.21484
6800.34925
6800.4632
6800.72347
6800.88696
6801.1151
6801.27972
6801.33878
6801.46088
6801.51973
6801.56264
6801.58817
6801.64123
6801.72578
6801.83701
6801.87919
6802.03627
6802.169
6802.32013
6802.39394
6802.64063
6802.67112
6802.73276
6802.97751
6803.01899
6803.08022
6803.13681
6803.19499
6803.44716
6803.51298
6803.59565
6803.69773
6803.7949
6803.84434
6803.99284
6804.06762
6804.18051
6804.30491
6804.39001
6804.44419
6804.78894
6804.92311
6804.96849
6805.06121
6805.13177
6805.24752
6805.28591
6805.44659
6805.54553
6805.60333
6805.70424
6805.78228
6805.80863
6806.11174
6806.49754
6806.56508
6806.66629
6806.75435
6806.88698
6806.98524
6807.02735
6807.13397
6807.18337
6807.27642
6807.36293
6807.46028
6807.53749
6807.62285
6807.69011
6807.78018
6807.83846
6808.31862
6808.36759
6808.48015
6808.54149
6808.62811
6808.71053
6808.77175
6808.90968
6809.17188
6809.30804
6809.35824
6809.39189
6809.57222
6809.6005
6809.67334
6809.74443
6809.907
6809.96513
6810.03395
6810.18428
6810.55681
6810.61331
6810.69917
6810.75727
6810.80756
6810.88568
6811.08229
6811.32064
6811.62749
6811.79365
6811.88302
6811.95932
6811.99978
6812.07523
6812.15851
6812.35239
6812.67965
6812.76706
6812.86424
6812.94253
6813.00175
6813.17244
6813.22846
6813.26086
6813.31803
6813.48884
6813.61582
6813.72701
6813.77638
6814.06779
6814.13032
6814.2256
6814.34777
6814.40418
6814.4276
6814.55621
6814.58194
6814.84219
6814.94946
6815.03688
6815.15452
6815.40035
6815.4437
6815.51063
6815.54205
6815.65938
6815.88717
6816.1498
6816.20747
6816.25455
6816.29021
6816.43445
6816.46247
6816.52633
6816.7333
6816.78552
6817.12771
6817.21595
6817.41465
6817.47463
6817.60842
6817.67714
6817.76608
6817.80504
6817.90195
6817.95708
6818.03609
6818.12524
6818.22229
6818.25657
6818.35142
6818.43943
6818.5437
6818.59978
6818.7585
6819.07639
6819.25933
6819.33717
6819.40239
6819.56511
6819.66266
6819.78633
6819.89271
6820.15326
6820.21198
6820.41692
6820.54077
6820.62442
6820.72954
6820.76162
6820.88218
6820.91242
6821.01911
6821.11767
6821.17835
6821.26461
6821.38896
6821.42818
6821.68062
6821.75909
6821.86541
6821.94323
6822.11549
6822.1964
6822.24249
6822.51428
6822.67491
6822.71933
6822.83291
6822.88169
6823.03549
6823.1417
6823.21355
6823.27196
6823.36601
6823.41848
6823.48187
6823.67453
6823.7741
6823.86883
6823.96803
6824.10737
6824.18993
6824.23179
6824.40082
6824.4471
6824.60492
6824.7863
6825.08584
6825.17615
6825.22244
6825.24804
6825.34858
6825.41296
6825.47264
6825.61939
6825.69404
6825.73444
6825.93841
6826.03809
6826.0769
6826.16391
6826.23453
6826.32326
6826.38115
6826.60439
6826.70095
6826.75047
6826.79278
6826.87711
6826.94297
6827.30814
6827.35007
6827.401
6827.54014
6827.71613
6827.9198
6828.0798
6828.16335
6828.20885
6828.24951
6828.32645
6828.35755
6828.5022
6828.76324
6828.80891
6828.96878
6829.23223
6829.25524
6829.58884
6829.62213
6829.71298
6829.8144
6829.89729
6830.01849
6830.38183
6830.44195
6830.5493
6830.60597
6830.75078
6830.78554
6830.90247
6831.07383
6831.17111
6831.39363
6831.50216
6831.58697
6831.74769
6831.89336
6831.93999
6832.06472
6832.1621
6832.19527
6832.33181
6832.52514
6832.62037
6832.65018
6832.75275
6832.91214
6833.07167
6833.31086
6833.33827
6833.59748
6833.79907
6833.86138
6834.11962
6834.17213
6834.22014
6834.32743
6834.39892
6834.52474
6834.61038
6834.65451
6834.70057
6834.79213
6834.93925
6835.01105
6835.24847
6835.32481
6835.39946
6835.45267
6835.4987
6835.68137
6835.77931
6835.83576
6835.88939
6835.9281
6836.01903
6836.30155
6836.51913
6836.56558
6836.62357
6836.79006
6836.86229
6836.91035
6837.11513
6837.1824
6837.21575
6837.25761
6837.41193
6837.44532
6837.61017
6837.82746
6837.95737
6838.03801
6838.15524
6838.19428
6838.47772
6838.59849
6838.6554
6838.73043
6838.84769
6838.88976
6838.95606
6838.99946
6839.02916
6839.28736
6839.34607
6839.38334
6839.45723
6839.83631
6839.89792
6839.95998
6840.0376
6840.08817
6840.22562
6840.28086
6840.48744
6840.67961
6840.72548
6840.75679
6841.03201
6841.13045
6841.16859
6841.31004
6841.40942
6841.51886
6841.70634
6841.77807
6841.86481
6841.93099
6842.02556
6842.22513
6842.33379
6842.39706
6842.57865
6842.65424
6842.70867
6842.84201
6842.93968
6843.07786
6843.18426
6843.27464
6843.34526
6843.45148
6843.48988
6843.55343
6843.73421
6843.80617
6844.09381
6844.15378
6844.22883
6844.40642
6844.4425
6844.59133
6844.80992
6844.8797
6845.04846
6845.08258
6845.13046
6845.18488
6845.26409
6845.32206
6845.37377
6845.51984
6845.64331
6845.71171
6845.98147
6846.02979
6846.19058
6846.27465
6846.3805
6846.48193
6846.5509
6846.67482
6846.74224
6846.93635
6846.98414
6847.09084
6847.15151
6847.22197
6847.39586
6847.76883
6847.88692
6847.91561
6848.1832
6848.31019
6848.36926
6848.42168
6848.5586
6848.62746
6848.66968
6848.73427
6848.78118
6848.91488
6849.01844
6849.11607
6849.33229
6849.44616
6849.47913
6849.77299
6849.87882
6850.05446
6850.10455
6850.18954
6850.21377
6850.27185
6850.32992
6850.39808
6850.49183
6850.55474
6850.90788
6850.97102
6851.32249
6851.41762
6851.52381
6851.59891
6851.6963
6851.78079
6851.84175
6851.97495
6852.01822
6852.06042
6852.28535
6852.42924
6852.58
6852.76547
6852.83293
6852.88867
6852.97949
6853.06917
6853.23342
6853.62479
6853.72159
6853.79973
6853.88195
6853.93645
6853.9564
6853.97253
6854.0074
6854.02181
6854.27379
6854.35667
6854.45188
6854.57401
6854.65272
6854.70726
6854.82423
6854.94474
6854.985
6855.00608
6855.36469
6855.40929
6855.55233
6855.74188
6855.83328
6856.02993
6856.12295
6856.19424
6856.38039
6856.44336
6856.50215
6856.64135
6856.72539
6856.83787
6856.89127
6856.95041
6857.0648
6857.16877
6857.19808
6857.34514
6857.41268
6857.45821
6857.6724
6857.77772
6857.90814
6858.0922
6858.12393
6858.17025
6858.24291
6858.26633
6858.30594
6858.35006
6858.37732
6858.45252
6858.48116
6858.57848
6859.01156
6859.06123
6859.14112
6859.29713
6859.33986
6859.5047
6859.59508
6859.71378
6859.76088
6859.80059
6860.03135
6860.16764
6860.24924
6860.31997
6860.49775
6860.60042
6860.67015
6860.78372
6860.8867
6861.12918
6861.21777
6861.39516
6861.44302
6861.50093
6861.55346
6861.69402
6861.94919
6862.09052
6862.21113
6862.45902
6862.6407
6862.69933
6862.83471
6862.87583
6862.98772
6863.0564
6863.39967
6863.44575
6863.50328
6863.60263
6863.80446
6864.00605
6864.11488
6864.17304
6864.26863
6864.34874
6864.38062
6864.44502
6864.58862
6864.66093
6864.75965
6864.87742
6864.95607
6864.99303
6865.03297
6865.25567
6865.4034
6865.4706
6865.84479
6865.97093
6866.03693
6866.12315
6866.24404
6866.5286
6866.60292
6866.79716
6866.9675
6867.09732
6867.12497
6867.19279
6867.32337
6867.42059
6867.45375
6867.54779
6867.61364
6867.9891
6868.07751
6868.21519
6868.23584
6868.51747
6868.56722
6868.59679
6868.7813
6868.81923
6869.05532
6869.18611
6869.31599
6869.38635
6869.43611
6869.49579
6869.59492
6869.63998
6869.81334
6869.87783
6869.92456
6870.01969
6870.27952
6870.37929
6870.55441
6870.67191
6870.82279
6870.91979
6871.15229
6871.54242
6871.73258
6871.84863
6872.04057
6872.1204
6872.15424
6872.2351
6872.29359
6872.4175
6872.69854
6872.792
6872.8751
6872.9248
6872.96505
6873.07265
6873.2034
6873.29802
6873.33164
6873.49243
6873.68992
6873.75602
6873.87595
6873.90247
6874.25423
6874.32805
6874.45581
6874.59061
6874.84091
6874.87958
6875.00066
6875.07896
6875.25216
6875.2829
6875.36585
6875.41663
6875.56103
6875.63032
6875.7006
6875.94472
6876.04469
6876.21856
6876.46626
6876.53739
6876.69622
6876.78804
6876.8998
6876.98791
6877.12699
6877.24549
6877.40358
6877.4396
6877.57793
6877.84195
6877.91933
6877.97191
6878.04935
6878.15332
6878.23502
6878.31256
6878.40278
6878.66823
6878.72944
6878.76753
6878.97532
6879.04168
6879.2167
6879.40641
6879.496
6879.56306
6879.59203
6879.62554
6879.97906
6880.03794
6880.11228
6880.34215
6880.43661
6880.50724
6880.69348
6880.73351
6880.78514
6880.90995
6880.96937
6881.15306
6881.24637
6881.75668
6881.80882
6881.88394
6882.02637
6882.20154
6882.2325
6882.28938
6882.35064
6882.39759
6882.43538
6882.80652
6882.84003
6882.88908
6883.19773
6883.22843
6883.38265
6883.52633
6883.61822
6883.6682
6883.70517
6883.78503
6883.8431
6884.0801
6884.14831
6884.25257
6884.51424
6884.78894
6884.83544
6884.88331
6884.97002
6885.23531
6885.26167
6885.33421
6885.39574
6885.56996
6885.742
6886.04609
6886.08345
6886.25446
6886.41052
6886.6143
6886.88783
6886.93964
6887.14522
6887.23486
6887.31856
6887.35081
6887.45209
6887.53033
6887.59596
6887.70804
6887.76254
6887.84976
6887.88366
6887.94013
6888.04924
6888.10161
6888.16882
6888.36407
6888.45816
6888.55191
6888.66857
6888.75919
6888.99905
6889.08175
6889.16577
6889.25414
6889.54316
6889.64443
6889.72214
6889.76002
6889.90042
6889.97613
6890.03856
6890.10682
6890.67413
6890.73751
6890.84469
6890.8955
6891.00763
6891.08779
6891.2167
6891.2587
6891.29637
6891.45498
6891.60235
6891.63991
6891.69747
6891.82033
6892.00908
6892.15646
6892.47752
6892.64056
6892.70453
6892.78455
6892.83455
6892.98352
6893.05758
6893.13244
6893.43385
6893.49785
6893.59513
6893.65656
6893.71887
6893.84646
6894.05078
6894.12133
6894.17821
6894.39029
6894.42484
6894.46569
6894.67055
6894.79358
6894.9866
6895.12665
6895.24902
6895.27777
6895.38915
6895.4796
6895.77762
6895.8609
6896.00188
6896.04097
6896.16045
6896.29644
6896.34716
6896.41246
6896.55005
6896.75417
6896.92364
6896.97263
6897.05376
6897.19435
6897.38314
6897.58836
6897.64743
6897.70093
6897.81915
6897.86863
6897.91274
6897.93818
6897.97462
6898.24643
6898.32948
6898.4092
6898.51215
6898.5905
6898.62092
6898.70722
6898.76431
6898.9255
6898.98776
6899.05963
6899.11449
6899.44333
6899.64145
6899.78887
6899.82984
6900.04488
6900.18891
6900.28288
6900.32711
6900.41981
6900.53456
6900.63452
6900.70263
6900.76942
6900.8407
6901.2825
6901.35467
6901.52464
6901.6011
6901.66848
6901.75278
6901.86767
6901.94191
6902.33565
6902.36926
6902.41009
6902.59219
6902.67314
6902.75034
6902.84521
6902.89205
6902.99351
6903.12663
6903.36918
6903.42867
6903.48602
6903.52661
6903.61712
6903.71061
6903.81118
6903.87603
6903.97774
6904.01458
6904.10319
6904.28491
6904.38431
6904.53842
6904.59505
6904.87624
6904.97983
6905.07211
6905.20665
6905.35225
6905.46682
6905.50708
6905.57937
6905.82457
6905.8657
6906.22723
6906.29183
6906.4174
6906.48511
6906.7785
6906.83648
6907.07326
6907.16997
6907.21123
6907.36872
6907.43112
6907.49724
6907.55392
6907.61844
6907.66498
6907.771
6907.80539
6907.94766
6908.17472
6908.22365
6908.29152
6908.35811
6908.41436
6908.49624
6908.6628
6908.70973
6908.92341
6909.12858
6909.24644
6909.33476
6909.42361
6909.53667
6909.66694
6909.70918
6909.73389
6909.82812
6909.96069
6910.00904
6910.09501
6910.15367
6910.34459
6910.38967
6910.55668
6910.64574
6910.7014
6910.82492
6911.08322
6911.16394
6911.30945
6911.34626
6911.47993
6911.74641
6911.84574
6911.92013
6912.07148
6912.17795
6912.33746
6912.39534
6912.45685
6912.49705
6912.5864
6912.63605
6912.78386
6912.91891
6913.00279
6913.12723
6913.21264
6913.5458
6913.57956
6913.64457
6913.72143
6913.77988
6913.84562
6913.90426
6914.11865
6914.18817
6914.25945
6914.31208
6914.36014
6914.43876
6914.56641
6914.64762
6914.76341
6914.84702
6914.92372
6915.02397
6915.13667
6915.29416
6915.36051
6915.43783
6915.81605
6915.89762
6915.94358
6915.99282
6916.02614
6916.07251
6916.11345
6916.15167
6916.21564
6916.30182
6916.34344
6916.40856
6916.49052
6916.61175
6916.7262
6916.75945
6916.85337
6917.32142
6917.38182
6917.50379
6917.55962
6917.64798
6917.76246
6917.86229
6917.90664
6918.07879
6918.1038
6918.19024
6918.22436
6918.29393
6918.40455
6918.57108
6918.61666
6918.86854
6918.95912
6919.03782
6919.07961
